# Supplementary material for: Revision of the genus Pseudapanteles (Hymenoptera, Braconidae, Microgastrinae), with emphasis on the species in Area de Conservación Guanacaste, northwestern Costa Rica
Source: Zookeys. 2014 Oct 14;(446):1–82. doi: 10.3897/zookeys.446.8195 (PMC4205727; doi:10.3897/zookeys.446.8195)
Supplement: XML Treatment for Pseudapanteles alfiopivai [file zookeys.446.8195-treatment2.xml]

<!DOCTYPE tp:taxon-treatment
  PUBLIC "-//TaxonX//DTD Taxonomic Treatment Publishing DTD v0 20100105//EN" "tax-treatment-NSO.dtd">
<tp:taxon-treatment xmlns:tp="http://www.plazi.org/taxpub"><tp:treatment-meta><kwd-group><label>Taxon classification</label><kwd><named-content content-type="kingdom">Animalia</named-content></kwd><kwd><named-content content-type="order">Hymenoptera</named-content></kwd><kwd><named-content content-type="family">Braconidae</named-content></kwd></kwd-group><mixed-citation publication-type="journal"><person-group><name><surname>Fernández-Triana</surname><given-names>Jose L.</given-names></name><name><surname>Janzen</surname><given-names>Daniel H.</given-names></name><name><surname>Hallwachs</surname><given-names>Winnie</given-names></name><name><surname>Whitfield</surname><given-names>James B.</given-names></name><name><surname>Smith</surname><given-names>M. Alex</given-names></name><name><surname>Kula</surname><given-names>Robert</given-names></name></person-group><article-title>Revision of the genus <italic><tp:taxon-name><tp:taxon-name-part taxon-name-part-type="genus">Pseudapanteles</tp:taxon-name-part></tp:taxon-name></italic> (<tp:taxon-name><tp:taxon-name-part taxon-name-part-type="order">Hymenoptera</tp:taxon-name-part></tp:taxon-name>, <tp:taxon-name><tp:taxon-name-part taxon-name-part-type="family">Braconidae</tp:taxon-name-part></tp:taxon-name>, <tp:taxon-name><tp:taxon-name-part taxon-name-part-type="subfamily">Microgastrinae</tp:taxon-name-part></tp:taxon-name>), with emphasis on the species in Area de Conservación Guanacaste, northwestern Costa Rica</article-title><source>Zookeys</source><day>14</day><month>10</month><year>2014</year><volume>2014</volume><issue>446</issue><fpage>1</fpage><lpage>82</lpage><pub-id pub-id-type="doi">10.3897/zookeys.446.8195</pub-id></mixed-citation></tp:treatment-meta><tp:nomenclature><tp:taxon-name>
                        <tp:taxon-name-part taxon-name-part-type="genus">Pseudapanteles</tp:taxon-name-part>
                        <tp:taxon-name-part taxon-name-part-type="species">alfiopivai</tp:taxon-name-part>
                        <object-id xmlns:xlink="http://www.w3.org/1999/xlink" content-type="zoobank" xlink:type="simple">http://zoobank.org/30BCA7DB-5CB5-4D9F-826A-1D290355FD5B</object-id>
                    </tp:taxon-name><tp:taxon-authority>Fernández-Triana &amp; Whitfield</tp:taxon-authority><tp:taxon-status xmlns:xlink="http://www.w3.org/1999/xlink" xlink:type="simple">sp. n.</tp:taxon-status><xref ref-type="fig" rid="F4">Figs 9</xref><xref ref-type="fig" rid="F4">–13</xref></tp:nomenclature><tp:treatment-sec sec-type="Holotype"><title>Holotype.</title><p>♀ in CNC. COSTA RICA, ACG, Guanacaste Province, Sector El Hacha, Sendero Bejuquilla, 280m, <named-content xmlns:xlink="http://www.w3.org/1999/xlink" content-type="dwc:verbatimCoordinates" xlink:type="simple">11.03004, -85.52699</named-content>, 17.viii.1998. ACG database code: DHJPAR0012577.</p></tp:treatment-sec><tp:treatment-sec sec-type="Paratypes"><title>Paratypes.</title><p>3 ♂ (CNC). COSTA RICA, ACG database codes: DHJPAR0013128, DHJPAR0025345, DHJPAR0031764.</p></tp:treatment-sec><tp:treatment-sec sec-type="Diagnosis"><title>Diagnosis.</title><p>It belongs to the <italic><tp:taxon-name><tp:taxon-name-part taxon-name-part-type="species">annulicornis</tp:taxon-name-part></tp:taxon-name></italic> species-group, and can be separated from other species within that group based on the combination of flagellomeres 4–8 white-yellow (occupying more than one third of antenna length), head mostly dark brown to black posteriorly, all coxae yellow, and T2 mostly striate.</p></tp:treatment-sec><tp:treatment-sec sec-type="Description"><title>Description.</title><p><bold>Female.</bold> Body length 2.0–2.1 mm. Fore wing length 2.2–2.3 mm. Head color: mostly dark brown to black; except for orange on most of frons and face, and yellow clypeus, labrum, mandibles, and spot on lower corner of gena near oral foramen. Flagellomere color: central flagellomeres white-yellow, rest dark brown to black. Mesosoma color: entirely orange to yellow-orange. Metasoma color (dorsally): entirely orange to yellow-orange. Coxae color: all pale. Metatibia color: pale. Metatarsus color: pale. Pterostigma color: mostly dark, but with anterior pale spot. Mediotergite 1 length/width at posterior margin 4.6–5.0 ×. Mediotergite 1 maximum width/width at posterior margin 2.7–2.8 ×. Mediotergite 2 width at posterior margin/length: 3.2–3.3 ×. Mediotergite 2 sculpture: Mostly with longitudinally striate sculpture (sometimes with small, smooth area centrally). Ovipositor sheaths length: 0.8 × as long as metatibia.</p><p><bold>Male.</bold> As female, but with all flagellomeres brown.</p></tp:treatment-sec><tp:treatment-sec sec-type="Molecular data"><title>Molecular data.</title><p>Sequences in BOLD: 4, barcode compliant sequences: 4.</p></tp:treatment-sec><tp:treatment-sec sec-type="Biology/ecology"><title>Biology/ecology.</title><p>Malaise-trapped.</p></tp:treatment-sec><tp:treatment-sec sec-type="Distribution"><title>Distribution.</title><p>Costa Rica, ACG dry forest and rain forest.</p></tp:treatment-sec><tp:treatment-sec sec-type="Etymology"><title>Etymology.</title><p>This species is named in honour of Dr. Alfio Piva, a Costa Rican former Vice-President, in recognition of his many years of administrative support to Costa Rica’s INBio (Instituto Nacional de Biodiversidad) and therefore of ACG, and of his policy efforts on behalf of conserving biodiversity in Costa Rica.</p></tp:treatment-sec><tp:treatment-sec><!--Section generated to contain objects referenced in tp:taxon-treatment.--><fig id="F4" position="float" orientation="portrait"><label>Figures 9–13.</label><caption><p><italic><tp:taxon-name><tp:taxon-name-part taxon-name-part-type="genus">Pseudapanteles</tp:taxon-name-part> <tp:taxon-name-part taxon-name-part-type="species">alfiopivai</tp:taxon-name-part></tp:taxon-name></italic>. <bold>9</bold> Habitus, lateral view <bold>10</bold> Fore wing <bold>11</bold> Head, frontal view <bold>12</bold> Head and mesosoma (partially) dorso-lateral view <bold>13</bold> Propodeum and metasoma, lateral view.</p></caption><graphic xmlns:xlink="http://www.w3.org/1999/xlink" xlink:href="zookeys-446-001-g004.jpg" position="float" orientation="portrait" xlink:type="simple" id="oo_32665.jpg"/></fig></tp:treatment-sec></tp:taxon-treatment>
