# Supplementary material for: Revision of the genus Pseudapanteles (Hymenoptera, Braconidae, Microgastrinae), with emphasis on the species in Area de Conservación Guanacaste, northwestern Costa Rica
Source: Zookeys. 2014 Oct 14;(446):1–82. doi: 10.3897/zookeys.446.8195 (PMC4205727; doi:10.3897/zookeys.446.8195)
Supplement: XML Treatment for Pseudapanteles analorenaguevarae [file zookeys.446.8195-treatment4.xml]

<!DOCTYPE tp:taxon-treatment
  PUBLIC "-//TaxonX//DTD Taxonomic Treatment Publishing DTD v0 20100105//EN" "tax-treatment-NSO.dtd">
<tp:taxon-treatment xmlns:tp="http://www.plazi.org/taxpub"><tp:treatment-meta><kwd-group><label>Taxon classification</label><kwd><named-content content-type="kingdom">Animalia</named-content></kwd><kwd><named-content content-type="order">Hymenoptera</named-content></kwd><kwd><named-content content-type="family">Braconidae</named-content></kwd></kwd-group><mixed-citation publication-type="journal"><person-group><name><surname>Fernández-Triana</surname><given-names>Jose L.</given-names></name><name><surname>Janzen</surname><given-names>Daniel H.</given-names></name><name><surname>Hallwachs</surname><given-names>Winnie</given-names></name><name><surname>Whitfield</surname><given-names>James B.</given-names></name><name><surname>Smith</surname><given-names>M. Alex</given-names></name><name><surname>Kula</surname><given-names>Robert</given-names></name></person-group><article-title>Revision of the genus <italic><tp:taxon-name><tp:taxon-name-part taxon-name-part-type="genus">Pseudapanteles</tp:taxon-name-part></tp:taxon-name></italic> (<tp:taxon-name><tp:taxon-name-part taxon-name-part-type="order">Hymenoptera</tp:taxon-name-part></tp:taxon-name>, <tp:taxon-name><tp:taxon-name-part taxon-name-part-type="family">Braconidae</tp:taxon-name-part></tp:taxon-name>, <tp:taxon-name><tp:taxon-name-part taxon-name-part-type="subfamily">Microgastrinae</tp:taxon-name-part></tp:taxon-name>), with emphasis on the species in Area de Conservación Guanacaste, northwestern Costa Rica</article-title><source>Zookeys</source><day>14</day><month>10</month><year>2014</year><volume>2014</volume><issue>446</issue><fpage>1</fpage><lpage>82</lpage><pub-id pub-id-type="doi">10.3897/zookeys.446.8195</pub-id></mixed-citation></tp:treatment-meta><tp:nomenclature><tp:taxon-name>
                        <tp:taxon-name-part taxon-name-part-type="genus">Pseudapanteles</tp:taxon-name-part>
                        <tp:taxon-name-part taxon-name-part-type="species">analorenaguevarae</tp:taxon-name-part>
                        <object-id xmlns:xlink="http://www.w3.org/1999/xlink" content-type="zoobank" xlink:type="simple">http://zoobank.org/8FB50730-FD59-46C8-8F5C-D023BA01E0F5</object-id>
                    </tp:taxon-name><tp:taxon-authority>Fernández-Triana &amp; Whitfield</tp:taxon-authority><tp:taxon-status xmlns:xlink="http://www.w3.org/1999/xlink" xlink:type="simple">sp. n.</tp:taxon-status><xref ref-type="fig" rid="F6">Figs 19</xref><xref ref-type="fig" rid="F6">–23</xref></tp:nomenclature><tp:treatment-sec sec-type="Holotype"><title>Holotype.</title><p>♀ in CNC. COSTA RICA, ACG, Guanacaste Province, Sector Cacao, Sendero Circular, 1185 meters, <named-content xmlns:xlink="http://www.w3.org/1999/xlink" content-type="dwc:verbatimCoordinates" xlink:type="simple">10.92714, -85.46683</named-content>, 18.xii.2008. ACG database code: DHJPAR0031187.</p></tp:treatment-sec><tp:treatment-sec sec-type="Paratypes"><title>Paratypes.</title><p>11 ♂ (CNC). COSTA RICA, ACG database codes: DHJPAR0013526, DHJPAR0031186, DHJPAR0031191, DHJPAR0031192, DHJPAR0031193, DHJPAR0031202, DHJPAR0031204, DHJPAR0031209, DHJPAR0031302, DHJPAR0031307, DHJPAR0031321.</p></tp:treatment-sec><tp:treatment-sec sec-type="Diagnosis"><title>Diagnosis.</title><p>It belongs to the <italic><tp:taxon-name><tp:taxon-name-part taxon-name-part-type="species">annulicornis</tp:taxon-name-part></tp:taxon-name></italic> species-group, and can be separated from other species within that group based on the combination of head brown, flagellomeres 7–9 white, anteromesoscutum with orange marks centrally, and metatarsus and posterior 0.2 of metatibia brown.</p></tp:treatment-sec><tp:treatment-sec sec-type="Description"><title>Description.</title><p><bold>Female.</bold> Body length 2.8–2.9 mm. Fore wing length 3.0–3.1 mm. Head color: mostly dark brown to black, except for yellow clypeus, labrum, mandibles, and spot on lower corner of gena near oral foramen. Flagellomere color: central flagellomere white-yellow, rest dark brown to black. Mesosoma color: mostly dark brown to black, with pronotum, propleura, anteromesoscutum, spot on mesopleura, and scutellar disc at least partially orange. Metasoma color (dorsally): mostly dark brown to black, except for yellow-orange anterior 0.4–0.6 of mediotergite 1. Coxae color: pale/pale/pale but with anterior 0.1–0.2 dark. Metatibia color: mostly pale, with posterior 0.1–0.2 dark. Metatarsus color: dark. Pterostigma color: mostly dark, but with anterior pale spot. Mediotergite 1 length/width at posterior margin 2.6–3.0 ×. Mediotergite 1 maximum width/width at posterior margin 1.7–1.8 ×. Mediotergite 2 width at posterior margin/length: 3.4–3.5 ×. Mediotergite 2 sculpture: Mostly with longitudinally striate sculpture (sometimes with small, smooth area centrally). Ovipositor sheaths length: 1.0 × as long as metatibia.</p><p><bold>Male.</bold> As female, but with all flagellomeres brown, and sometimes anteromesoscutum and metasoma darker.</p></tp:treatment-sec><tp:treatment-sec sec-type="Molecular data"><title>Molecular data.</title><p>Sequences in BOLD: 20, barcode compliant sequences: 20.</p></tp:treatment-sec><tp:treatment-sec sec-type="Biology/ecology"><title>Biology/ecology.</title><p>Malaise-trapped.</p></tp:treatment-sec><tp:treatment-sec sec-type="Distribution"><title>Distribution.</title><p>Costa Rica, ACG cloud forest.</p></tp:treatment-sec><tp:treatment-sec sec-type="Etymology"><title>Etymology.</title><p>This species is named in honour of Sra. Ana Lorena Guevara, a key figure in INBio’s (Instituto Nacional de Biodiversidad) development of biodiversity prospecting, and a Vice-Minister for the Environment who supported ACG growth and development throughout her four years in office in the 2010’s.</p></tp:treatment-sec><tp:treatment-sec><!--Section generated to contain objects referenced in tp:taxon-treatment.--><fig id="F6" position="float" orientation="portrait"><label>Figures 19–23.</label><caption><p><italic><tp:taxon-name><tp:taxon-name-part taxon-name-part-type="genus">Pseudapanteles</tp:taxon-name-part> <tp:taxon-name-part taxon-name-part-type="species">analorenaguevarae</tp:taxon-name-part></tp:taxon-name></italic>. <bold>19</bold> Head and mesosoma (partially), dorso-lateral view <bold>20</bold> Fore wing <bold>21</bold> Metasoma, lateral view <bold>22</bold> Habitus, dorsal view <bold>23</bold> Head and mesosoma, dorsal view.</p></caption><graphic xmlns:xlink="http://www.w3.org/1999/xlink" xlink:href="zookeys-446-001-g006.jpg" position="float" orientation="portrait" xlink:type="simple" id="oo_32667.jpg"/></fig></tp:treatment-sec></tp:taxon-treatment>
