# Supplementary material for: Revision of the genus Pseudapanteles (Hymenoptera, Braconidae, Microgastrinae), with emphasis on the species in Area de Conservación Guanacaste, northwestern Costa Rica
Source: Zookeys. 2014 Oct 14;(446):1–82. doi: 10.3897/zookeys.446.8195 (PMC4205727; doi:10.3897/zookeys.446.8195)
Supplement: XML Treatment for Pseudapanteles christianafigueresae [file zookeys.446.8195-treatment9.xml]

<!DOCTYPE tp:taxon-treatment
  PUBLIC "-//TaxonX//DTD Taxonomic Treatment Publishing DTD v0 20100105//EN" "tax-treatment-NSO.dtd">
<tp:taxon-treatment xmlns:tp="http://www.plazi.org/taxpub"><tp:treatment-meta><kwd-group><label>Taxon classification</label><kwd><named-content content-type="kingdom">Animalia</named-content></kwd><kwd><named-content content-type="order">Hymenoptera</named-content></kwd><kwd><named-content content-type="family">Braconidae</named-content></kwd></kwd-group><mixed-citation publication-type="journal"><person-group><name><surname>Fernández-Triana</surname><given-names>Jose L.</given-names></name><name><surname>Janzen</surname><given-names>Daniel H.</given-names></name><name><surname>Hallwachs</surname><given-names>Winnie</given-names></name><name><surname>Whitfield</surname><given-names>James B.</given-names></name><name><surname>Smith</surname><given-names>M. Alex</given-names></name><name><surname>Kula</surname><given-names>Robert</given-names></name></person-group><article-title>Revision of the genus <italic><tp:taxon-name><tp:taxon-name-part taxon-name-part-type="genus">Pseudapanteles</tp:taxon-name-part></tp:taxon-name></italic> (<tp:taxon-name><tp:taxon-name-part taxon-name-part-type="order">Hymenoptera</tp:taxon-name-part></tp:taxon-name>, <tp:taxon-name><tp:taxon-name-part taxon-name-part-type="family">Braconidae</tp:taxon-name-part></tp:taxon-name>, <tp:taxon-name><tp:taxon-name-part taxon-name-part-type="subfamily">Microgastrinae</tp:taxon-name-part></tp:taxon-name>), with emphasis on the species in Area de Conservación Guanacaste, northwestern Costa Rica</article-title><source>Zookeys</source><day>14</day><month>10</month><year>2014</year><volume>2014</volume><issue>446</issue><fpage>1</fpage><lpage>82</lpage><pub-id pub-id-type="doi">10.3897/zookeys.446.8195</pub-id></mixed-citation></tp:treatment-meta><tp:nomenclature><tp:taxon-name>
                        <tp:taxon-name-part taxon-name-part-type="genus">Pseudapanteles</tp:taxon-name-part>
                        <tp:taxon-name-part taxon-name-part-type="species">christianafigueresae</tp:taxon-name-part>
                        <object-id xmlns:xlink="http://www.w3.org/1999/xlink" content-type="zoobank" xlink:type="simple">http://zoobank.org/759313A8-A5FE-4CBF-AB5E-2796421F25B3</object-id>
                    </tp:taxon-name><tp:taxon-authority>Fernández-Triana &amp; Whitfield</tp:taxon-authority><tp:taxon-status xmlns:xlink="http://www.w3.org/1999/xlink" xlink:type="simple">sp. n.</tp:taxon-status><xref ref-type="fig" rid="F10">Figs 42</xref><xref ref-type="fig" rid="F10">–47</xref><!--PageBreak--><!--PageBreak--></tp:nomenclature><tp:treatment-sec sec-type="Holotype"><title>Holotype.</title><p>♀ in CNC. COSTA RICA, Alajuela Province, ACG, Sector San Cristobal, Bosque Trampa Malaise, 815m, <named-content xmlns:xlink="http://www.w3.org/1999/xlink" content-type="dwc:verbatimCoordinates" xlink:type="simple">10.86280, -85.38460</named-content>, 13.xii.2007. ACG database code: DHJPAR0025960.</p></tp:treatment-sec><tp:treatment-sec sec-type="Paratypes"><title>Paratypes.</title><p>17 ♀, 41 # (BMNH, CNC, INBio, INHS, NMNH). COSTA RICA, ACG database codes: DHJPAR0024675, DHJPAR0024987, DHJPAR0025702, DHJPAR0025895, DHJPAR0025902, DHJPAR0025985, DHJPAR0025966, DHJPAR0026012, DHJPAR0026026, DHJPAR0026065, DHJPAR0026081, DHJPAR0026084, DHJPAR0026088, DHJPAR0026652, DHJPAR0026717, DHJPAR0027075, DHJPAR0027138, DHJPAR0027164, DHJPAR0027242, DHJPAR0027392, DHJPAR0027591, DHJPAR0027621, DHJPAR0027627, DHJPAR0027646, DHJPAR0027655, DHJPAR0027656, DHJPAR0027657, DHJPAR0027658, DHJPAR0027661, DHJPAR0027663, DHJPAR0027664, DHJPAR0027667, DHJPAR0027699, DHJPAR0027670, DHJPAR0027673, DHJPAR0027675, DHJPAR0027689, DHJPAR0027690, DHJPAR0027691, DHJPAR0027693, DHJPAR0027698, DHJPAR0027700, DHJPAR0027701, DHJPAR0031297.</p></tp:treatment-sec><tp:treatment-sec sec-type="Diagnosis"><title>Diagnosis.</title><p>It belongs to the <italic><tp:taxon-name><tp:taxon-name-part taxon-name-part-type="species">annulicornis</tp:taxon-name-part></tp:taxon-name></italic> species-group, and can be separated from other species within that group based on the combination of head mostly brown-black posteriorly, but orange on most of frons and face, flagellomeres 6–10 (and posterior half of flagellomere 5) white, anteromesoscutum entirely brown to black, and metatibia and metatarsus entirely yellow to orange.</p></tp:treatment-sec><tp:treatment-sec sec-type="Description"><title>Description.</title><p><bold>Female.</bold> Body length 2.4–2.5 mm or 2.6–2.7 mm. Fore wing length 2.6–2.7 mm. Head color: mostly dark brown to black; except for orange on most of frons and face, and yellow clypeus, labrum, mandibles, and spot on lower corner of gena near oral foramen. Flagellomere color: central flagellomere white-yellow, rest dark brown to black. Mesosoma color: entirely dark brown to black. Metasoma color (dorsally): mostly dark brown to black, except for yellow-orange anterior 0.4–0.6 of mediotergite 1. Coxae color: pale/pale/pale but with anterior 0.1–0.2 dark. Metatibia color: pale, rarely mostly pale, with posterior 0.1–0.2 dark. Metatarsus color: pale, rarely dark. Pterostigma color: entirely dark. Mediotergite 1 length/width at posterior margin 4.1–4.5 ×. Mediotergite 1 maximum width/width at posterior margin 2.3–2.4 ×. Mediotergite 2 width at posterior margin/length: 3.6–3.7 × or 3.8–3.9 ×. Mediotergite 2 sculpture: Mostly with longitudinally striate sculpture (sometimes with small, smooth area centrally). Ovipositor sheaths length: 1.0 × as long as metatibia or 1.1 × as long as metatibia.</p><p><bold>Male.</bold> As female, but with all flagellomeres brown.</p></tp:treatment-sec><tp:treatment-sec sec-type="Molecular data"><title>Molecular data.</title><p>Sequences in BOLD: 47, barcode compliant sequences: 38.</p></tp:treatment-sec><tp:treatment-sec sec-type="Biology/ecology"><title>Biology/ecology.</title><p>Malaise-trapped.</p></tp:treatment-sec><tp:treatment-sec sec-type="Distribution"><title>Distribution.</title><p>Costa Rica, ACG rain forest.</p></tp:treatment-sec><tp:treatment-sec sec-type="Etymology"><title>Etymology.</title><p>This species is named in honour of Sra. Christiana Figueres for her persistent interest in ACG survival since the early 1990’s, and up through her magnificent current efforts to get the world to reverse its climate change via the UN organizational capacity.</p></tp:treatment-sec><tp:treatment-sec><!--Section generated to contain objects referenced in tp:taxon-treatment.--><fig id="F10" position="float" orientation="portrait"><label>Figures 42–47.</label><caption><p><italic><tp:taxon-name><tp:taxon-name-part taxon-name-part-type="genus">Pseudapanteles</tp:taxon-name-part> <tp:taxon-name-part taxon-name-part-type="species">christianafigueresae</tp:taxon-name-part></tp:taxon-name></italic>. <bold>42</bold> Habitus, lateral view <bold>43</bold> Wings <bold>44</bold> Mesosoma and mediotergites 1 and 2, dorsal view <bold>45</bold> Head, frontal view <bold>46</bold> Habitus, dorsal view <bold>47</bold> Metasoma, dorsal view.</p></caption><graphic xmlns:xlink="http://www.w3.org/1999/xlink" xlink:href="zookeys-446-001-g010.jpg" position="float" orientation="portrait" xlink:type="simple" id="oo_32671.jpg"/></fig></tp:treatment-sec></tp:taxon-treatment>
