# Supplementary material for: Revision of the genus Pseudapanteles (Hymenoptera, Braconidae, Microgastrinae), with emphasis on the species in Area de Conservación Guanacaste, northwestern Costa Rica
Source: Zookeys. 2014 Oct 14;(446):1–82. doi: 10.3897/zookeys.446.8195 (PMC4205727; doi:10.3897/zookeys.446.8195)
Supplement: XML Treatment for Pseudapanteles gouleti [file zookeys.446.8195-treatment11.xml]

<!DOCTYPE tp:taxon-treatment
  PUBLIC "-//TaxonX//DTD Taxonomic Treatment Publishing DTD v0 20100105//EN" "tax-treatment-NSO.dtd">
<tp:taxon-treatment xmlns:tp="http://www.plazi.org/taxpub"><tp:treatment-meta><kwd-group><label>Taxon classification</label><kwd><named-content content-type="kingdom">Animalia</named-content></kwd><kwd><named-content content-type="order">Hymenoptera</named-content></kwd><kwd><named-content content-type="family">Braconidae</named-content></kwd></kwd-group><mixed-citation publication-type="journal"><person-group><name><surname>Fernández-Triana</surname><given-names>Jose L.</given-names></name><name><surname>Janzen</surname><given-names>Daniel H.</given-names></name><name><surname>Hallwachs</surname><given-names>Winnie</given-names></name><name><surname>Whitfield</surname><given-names>James B.</given-names></name><name><surname>Smith</surname><given-names>M. Alex</given-names></name><name><surname>Kula</surname><given-names>Robert</given-names></name></person-group><article-title>Revision of the genus <italic><tp:taxon-name><tp:taxon-name-part taxon-name-part-type="genus">Pseudapanteles</tp:taxon-name-part></tp:taxon-name></italic> (<tp:taxon-name><tp:taxon-name-part taxon-name-part-type="order">Hymenoptera</tp:taxon-name-part></tp:taxon-name>, <tp:taxon-name><tp:taxon-name-part taxon-name-part-type="family">Braconidae</tp:taxon-name-part></tp:taxon-name>, <tp:taxon-name><tp:taxon-name-part taxon-name-part-type="subfamily">Microgastrinae</tp:taxon-name-part></tp:taxon-name>), with emphasis on the species in Area de Conservación Guanacaste, northwestern Costa Rica</article-title><source>Zookeys</source><day>14</day><month>10</month><year>2014</year><volume>2014</volume><issue>446</issue><fpage>1</fpage><lpage>82</lpage><pub-id pub-id-type="doi">10.3897/zookeys.446.8195</pub-id></mixed-citation></tp:treatment-meta><tp:nomenclature><tp:taxon-name>
                        <tp:taxon-name-part taxon-name-part-type="genus">Pseudapanteles</tp:taxon-name-part>
                        <tp:taxon-name-part taxon-name-part-type="species">gouleti</tp:taxon-name-part>
                    </tp:taxon-name><tp:taxon-authority>Fernández-Triana, 2010</tp:taxon-authority><xref ref-type="fig" rid="F12">Figs 53</xref><xref ref-type="fig" rid="F12">–58</xref><!--PageBreak--><!--PageBreak--><tp:nomenclature-citation-list><tp:nomenclature-citation><tp:taxon-name><tp:taxon-name-part taxon-name-part-type="genus">Pseudapanteles</tp:taxon-name-part> <tp:taxon-name-part taxon-name-part-type="species">gouleti</tp:taxon-name-part></tp:taxon-name><comment> Fernández-Triana, 2010: 23 (original description).</comment></tp:nomenclature-citation></tp:nomenclature-citation-list></tp:nomenclature><tp:treatment-sec sec-type="Holotype"><title>Holotype.</title><p>♀ in CNC (examined). CANADA, Ontario, Ottawa, <named-content xmlns:xlink="http://www.w3.org/1999/xlink" content-type="dwc:verbatimCoordinates" xlink:type="simple">45°21.365'N, 75°42.416'W</named-content>.</p></tp:treatment-sec><tp:treatment-sec sec-type="Other material examined"><title>Other material examined.</title><p>All specimens mentioned in <xref ref-type="bibr" rid="B4">Fernández-Triana (2010</xref> and <xref ref-type="bibr" rid="B5">2014</xref>).</p></tp:treatment-sec><tp:treatment-sec sec-type="Diagnosis"><title>Diagnosis.</title><p>It belongs to the <italic><tp:taxon-name><tp:taxon-name-part taxon-name-part-type="species">gouleti</tp:taxon-name-part></tp:taxon-name></italic> species-group, and can be separated from other species within that group based on the combination of mesosoma entirely black and metasomal tergites mostly yellow except dark brown T1 and light brown T2.</p></tp:treatment-sec><tp:treatment-sec sec-type="Molecular data"><title>Molecular data.</title><p>Sequences in BOLD: 15, barcode compliant sequences: 13.</p></tp:treatment-sec><tp:treatment-sec sec-type="Biology/ecology"><title>Biology/ecology.</title><p>Hosts: <italic><tp:taxon-name><tp:taxon-name-part taxon-name-part-type="genus">Paraclemensia</tp:taxon-name-part> <tp:taxon-name-part taxon-name-part-type="species">acerifoliella</tp:taxon-name-part></tp:taxon-name></italic> (<tp:taxon-name><tp:taxon-name-part taxon-name-part-type="family">Incurvariidae</tp:taxon-name-part></tp:taxon-name>).</p></tp:treatment-sec><tp:treatment-sec sec-type="Distribution"><title>Distribution.</title><p>Canada (Ontario in an area between 43–46°N and 74–80°W).</p></tp:treatment-sec><tp:treatment-sec sec-type="Comments"><title>Comments.</title><p>The species was recently proposed as of interest for conservation purposes (<xref ref-type="bibr" rid="B5">Fernández-Triana 2014</xref>).</p></tp:treatment-sec><tp:treatment-sec><!--Section generated to contain objects referenced in tp:taxon-treatment.--><fig id="F12" position="float" orientation="portrait"><label>Figures 53–58.</label><caption><p><italic><tp:taxon-name><tp:taxon-name-part taxon-name-part-type="genus">Pseudapanteles</tp:taxon-name-part> <tp:taxon-name-part taxon-name-part-type="species">gouleti</tp:taxon-name-part></tp:taxon-name></italic>. Holotype specimen (<bold>53–58</bold>) and paratype specimen (<bold>57–58</bold>) <bold>53</bold> Habitus, lateral view <bold>54</bold> Wings, lateral view and metasoma (partially), dorso-lateral view <bold>55</bold> Habitus, dorsal view <bold>56</bold> Head, frontal view <bold>57</bold> Habitus, lateral view <bold>58</bold> Mesosoma and metasoma (partially), dorsal view.</p></caption><graphic xmlns:xlink="http://www.w3.org/1999/xlink" xlink:href="zookeys-446-001-g012.jpg" position="float" orientation="portrait" xlink:type="simple" id="oo_32673.jpg"/></fig></tp:treatment-sec><ref-list><ref id="B4"><mixed-citation xmlns:xlink="http://www.w3.org/1999/xlink" xlink:type="simple"><person-group><name name-style="western"><surname>Fernández-Triana</surname><given-names>J</given-names></name></person-group> (<year>2010</year>) <article-title>Eight new species and an annotated checklist of <tp:taxon-name><tp:taxon-name-part taxon-name-part-type="subfamily">Microgastrinae</tp:taxon-name-part></tp:taxon-name> (<tp:taxon-name><tp:taxon-name-part taxon-name-part-type="order">Hymenoptera</tp:taxon-name-part></tp:taxon-name>: <tp:taxon-name><tp:taxon-name-part taxon-name-part-type="family">Braconidae</tp:taxon-name-part></tp:taxon-name>) from Canada and Alaska.</article-title><source>Zookeys</source><volume>63</volume>: <fpage>1</fpage>–<lpage>53</lpage>. doi: <ext-link ext-link-type="doi" xlink:href="10.3897/zookeys.63.565" xlink:type="simple">10.3897/zookeys.63.565</ext-link></mixed-citation></ref><ref id="B5"><mixed-citation xmlns:xlink="http://www.w3.org/1999/xlink" xlink:type="simple"><person-group><name name-style="western"><surname>Fernández-Triana</surname><given-names>JL</given-names></name><name name-style="western"><surname>Whitfield</surname><given-names>JB</given-names></name><name name-style="western"><surname>Smith</surname><given-names>MA</given-names></name><name name-style="western"><surname>Braet</surname><given-names>Y</given-names></name><name name-style="western"><surname>Hallwachs</surname><given-names>W</given-names></name><name name-style="western"><surname>Janzen</surname><given-names>DH</given-names></name></person-group> (<year>2014</year>) <article-title>Review of the neotropical genus <italic><tp:taxon-name><tp:taxon-name-part taxon-name-part-type="genus">Prasmodon</tp:taxon-name-part></tp:taxon-name></italic> (<tp:taxon-name><tp:taxon-name-part taxon-name-part-type="order">Hymenoptera</tp:taxon-name-part></tp:taxon-name>, <tp:taxon-name><tp:taxon-name-part taxon-name-part-type="family">Braconidae</tp:taxon-name-part></tp:taxon-name>, <tp:taxon-name><tp:taxon-name-part taxon-name-part-type="subfamily">Microgastrinae</tp:taxon-name-part></tp:taxon-name>), with emphasis on species from Area de Conservacion Guanacaste, northwestern Costa Rica.</article-title><source>Journal of <tp:taxon-name><tp:taxon-name-part taxon-name-part-type="order">Hymenoptera</tp:taxon-name-part></tp:taxon-name> Research</source><volume>37</volume>: <fpage>1</fpage>–<lpage>52</lpage>. doi: <ext-link ext-link-type="doi" xlink:href="10.3897/jhr.37.6748" xlink:type="simple">10.3897/jhr.37.6748</ext-link></mixed-citation></ref></ref-list></tp:taxon-treatment>
