# Supplementary material for: Revision of the genus Pseudapanteles (Hymenoptera, Braconidae, Microgastrinae), with emphasis on the species in Area de Conservación Guanacaste, northwestern Costa Rica
Source: Zookeys. 2014 Oct 14;(446):1–82. doi: 10.3897/zookeys.446.8195 (PMC4205727; doi:10.3897/zookeys.446.8195)
Supplement: XML Treatment for Pseudapanteles josefigueresi [file zookeys.446.8195-treatment14.xml]

<!DOCTYPE tp:taxon-treatment
  PUBLIC "-//TaxonX//DTD Taxonomic Treatment Publishing DTD v0 20100105//EN" "tax-treatment-NSO.dtd">
<tp:taxon-treatment xmlns:tp="http://www.plazi.org/taxpub"><tp:treatment-meta><kwd-group><label>Taxon classification</label><kwd><named-content content-type="kingdom">Animalia</named-content></kwd><kwd><named-content content-type="order">Hymenoptera</named-content></kwd><kwd><named-content content-type="family">Braconidae</named-content></kwd></kwd-group><mixed-citation publication-type="journal"><person-group><name><surname>Fernández-Triana</surname><given-names>Jose L.</given-names></name><name><surname>Janzen</surname><given-names>Daniel H.</given-names></name><name><surname>Hallwachs</surname><given-names>Winnie</given-names></name><name><surname>Whitfield</surname><given-names>James B.</given-names></name><name><surname>Smith</surname><given-names>M. Alex</given-names></name><name><surname>Kula</surname><given-names>Robert</given-names></name></person-group><article-title>Revision of the genus <italic><tp:taxon-name><tp:taxon-name-part taxon-name-part-type="genus">Pseudapanteles</tp:taxon-name-part></tp:taxon-name></italic> (<tp:taxon-name><tp:taxon-name-part taxon-name-part-type="order">Hymenoptera</tp:taxon-name-part></tp:taxon-name>, <tp:taxon-name><tp:taxon-name-part taxon-name-part-type="family">Braconidae</tp:taxon-name-part></tp:taxon-name>, <tp:taxon-name><tp:taxon-name-part taxon-name-part-type="subfamily">Microgastrinae</tp:taxon-name-part></tp:taxon-name>), with emphasis on the species in Area de Conservación Guanacaste, northwestern Costa Rica</article-title><source>Zookeys</source><day>14</day><month>10</month><year>2014</year><volume>2014</volume><issue>446</issue><fpage>1</fpage><lpage>82</lpage><pub-id pub-id-type="doi">10.3897/zookeys.446.8195</pub-id></mixed-citation></tp:treatment-meta><tp:nomenclature><tp:taxon-name>
                        <tp:taxon-name-part taxon-name-part-type="genus">Pseudapanteles</tp:taxon-name-part>
                        <tp:taxon-name-part taxon-name-part-type="species">josefigueresi</tp:taxon-name-part>
                        <object-id xmlns:xlink="http://www.w3.org/1999/xlink" content-type="zoobank" xlink:type="simple">http://zoobank.org/CC82E7D6-0250-4318-9C17-6A8BC695AE27</object-id>
                    </tp:taxon-name><tp:taxon-authority>Fernández-Triana &amp; Whitfield</tp:taxon-authority><tp:taxon-status xmlns:xlink="http://www.w3.org/1999/xlink" xlink:type="simple">sp. n.</tp:taxon-status><xref ref-type="fig" rid="F15">Figs 70</xref><xref ref-type="fig" rid="F15">–73</xref></tp:nomenclature><tp:treatment-sec sec-type="Holotype"><title>Holotype.</title><p>♀ in CNC. COSTA RICA, ACG, Alajuela Province, Sector San Cristobal, Potrero Argentina, 520m, <named-content xmlns:xlink="http://www.w3.org/1999/xlink" content-type="dwc:verbatimCoordinates" xlink:type="simple">10.89021, -85.38803</named-content>, 16.vi.2007. ACG database code: DHJPAR0025751.</p></tp:treatment-sec><tp:treatment-sec sec-type="Diagnosis"><title>Diagnosis.</title><p>It belongs to the <italic><tp:taxon-name><tp:taxon-name-part taxon-name-part-type="species">annulicornis</tp:taxon-name-part></tp:taxon-name></italic> species-group, and can be separated from other species within that group based on the combination of relatively short ovipositor sheaths (0.7 × as long as metatibia) and T1 shape (T1 length 4.0 × its width at posterior margin).</p></tp:treatment-sec><tp:treatment-sec sec-type="Description"><title>Description.</title><p><bold>Female.</bold> Body length 2.0–2.1 mm. Fore wing length 2.2–2.3 mm. Head color: mostly dark brown to black, except for yellow clypeus, labrum, mandibles, and spot on lower corner of gena near oral foramen. Flagellomere color: all flagellomere brown to black. Mesosoma color: entirely dark brown to black. Metasoma color (dorsally): mostly dark brown to black, except for yellow-orange anterior 0.4–0.6 of mediotergite 1. Coxae color: pale/pale/mostly or completely dark. Metatibia color: mostly pale, with posterior 0.1–0.2 dark. Metatarsus color: dark. Pterostigma color: entirely dark. Mediotergite 1 length/width at posterior margin 3.6–4.0 ×. Mediotergite 1 maximum width/width at posterior margin 2.1–2.2 ×. Mediotergite 2 width at posterior margin/length: 4.0–4.1 ×. Mediotergite 2 sculpture: Mostly with longitudinally striate sculpture (sometimes with small, smooth area centrally). Ovipositor sheaths length: 0.7 × as long as metatibia.</p><p><bold>Male.</bold> Unknown.</p></tp:treatment-sec><tp:treatment-sec sec-type="Molecular data"><title>Molecular data.</title><p>Sequences in BOLD: 1, barcode compliant sequences: 1.</p></tp:treatment-sec><tp:treatment-sec sec-type="Biology/ecology"><title>Biology/ecology.</title><p>Malaise-trapped.</p></tp:treatment-sec><tp:treatment-sec sec-type="Distribution"><title>Distribution.</title><p>Costa Rica, ACG rain forest.</p></tp:treatment-sec><tp:treatment-sec sec-type="Etymology"><title>Etymology.</title><p>This species is named in honour of Costa Rica’s former President Jose Maria Figueres in recognition of his steady and imaginative support of ACG foundation, growth and survival through non-damaging biodiversity development, beginning in the late 1980’s and continuing to the present day.</p></tp:treatment-sec><tp:treatment-sec><!--Section generated to contain objects referenced in tp:taxon-treatment.--><fig id="F15" position="float" orientation="portrait"><label>Figures 70–73.</label><caption><p><italic><tp:taxon-name><tp:taxon-name-part taxon-name-part-type="genus">Pseudapanteles</tp:taxon-name-part> <tp:taxon-name-part taxon-name-part-type="species">josefigueresi</tp:taxon-name-part></tp:taxon-name></italic>. <bold>70</bold> Head, frontal view <bold>71</bold> Habitus, lateral view <bold>72</bold> Wings <bold>73</bold> Habitus, dorsal view.</p></caption><graphic xmlns:xlink="http://www.w3.org/1999/xlink" xlink:href="zookeys-446-001-g015.jpg" position="float" orientation="portrait" xlink:type="simple" id="oo_32676.jpg"/></fig></tp:treatment-sec></tp:taxon-treatment>
