# Supplementary material for: Revision of the genus Pseudapanteles (Hymenoptera, Braconidae, Microgastrinae), with emphasis on the species in Area de Conservación Guanacaste, northwestern Costa Rica
Source: Zookeys. 2014 Oct 14;(446):1–82. doi: 10.3897/zookeys.446.8195 (PMC4205727; doi:10.3897/zookeys.446.8195)
Supplement: XML Treatment for Pseudapanteles laurachinchillae [file zookeys.446.8195-treatment15.xml]

<!DOCTYPE tp:taxon-treatment
  PUBLIC "-//TaxonX//DTD Taxonomic Treatment Publishing DTD v0 20100105//EN" "tax-treatment-NSO.dtd">
<tp:taxon-treatment xmlns:tp="http://www.plazi.org/taxpub"><tp:treatment-meta><kwd-group><label>Taxon classification</label><kwd><named-content content-type="kingdom">Animalia</named-content></kwd><kwd><named-content content-type="order">Hymenoptera</named-content></kwd><kwd><named-content content-type="family">Braconidae</named-content></kwd></kwd-group><mixed-citation publication-type="journal"><person-group><name><surname>Fernández-Triana</surname><given-names>Jose L.</given-names></name><name><surname>Janzen</surname><given-names>Daniel H.</given-names></name><name><surname>Hallwachs</surname><given-names>Winnie</given-names></name><name><surname>Whitfield</surname><given-names>James B.</given-names></name><name><surname>Smith</surname><given-names>M. Alex</given-names></name><name><surname>Kula</surname><given-names>Robert</given-names></name></person-group><article-title>Revision of the genus <italic><tp:taxon-name><tp:taxon-name-part taxon-name-part-type="genus">Pseudapanteles</tp:taxon-name-part></tp:taxon-name></italic> (<tp:taxon-name><tp:taxon-name-part taxon-name-part-type="order">Hymenoptera</tp:taxon-name-part></tp:taxon-name>, <tp:taxon-name><tp:taxon-name-part taxon-name-part-type="family">Braconidae</tp:taxon-name-part></tp:taxon-name>, <tp:taxon-name><tp:taxon-name-part taxon-name-part-type="subfamily">Microgastrinae</tp:taxon-name-part></tp:taxon-name>), with emphasis on the species in Area de Conservación Guanacaste, northwestern Costa Rica</article-title><source>Zookeys</source><day>14</day><month>10</month><year>2014</year><volume>2014</volume><issue>446</issue><fpage>1</fpage><lpage>82</lpage><pub-id pub-id-type="doi">10.3897/zookeys.446.8195</pub-id></mixed-citation></tp:treatment-meta><tp:nomenclature><tp:taxon-name>
                        <tp:taxon-name-part taxon-name-part-type="genus">Pseudapanteles</tp:taxon-name-part>
                        <tp:taxon-name-part taxon-name-part-type="species">laurachinchillae</tp:taxon-name-part>
                        <object-id xmlns:xlink="http://www.w3.org/1999/xlink" content-type="zoobank" xlink:type="simple">http://zoobank.org/AA6DCACA-9954-4AE4-B53B-C0F8BE06BD19</object-id>
                    </tp:taxon-name><tp:taxon-authority>Fernández-Triana &amp; Whitfield</tp:taxon-authority><tp:taxon-status xmlns:xlink="http://www.w3.org/1999/xlink" xlink:type="simple">sp. n.</tp:taxon-status><xref ref-type="fig" rid="F16">Figs 74</xref><xref ref-type="fig" rid="F16">–78</xref></tp:nomenclature><tp:treatment-sec sec-type="Holotype"><title>Holotype.</title><p>♀ in CNC. COSTA RICA, ACG, Alajuela Province, Sector San Cristobal, Potrero Argentina, 520m, <named-content xmlns:xlink="http://www.w3.org/1999/xlink" content-type="dwc:verbatimCoordinates" xlink:type="simple">10.89021, -85.38803</named-content>, 20.ix.2007. ACG database code: DHJPAR0025675.</p></tp:treatment-sec><tp:treatment-sec sec-type="Paratypes"><title>Paratypes.</title><p>1 ♀ (CNC). COSTA RICA, ACG database codes: DHJPAR0026060.</p></tp:treatment-sec><tp:treatment-sec sec-type="Diagnosis"><title>Diagnosis.</title><p>It belongs to the <italic><tp:taxon-name><tp:taxon-name-part taxon-name-part-type="species">annulicornis</tp:taxon-name-part></tp:taxon-name></italic> species-group, and can be separated from other species within that group based on the combination of metasoma yellow-orange on anterior 0.5–0.6 of T1 and most of laterotergites and hypopygium, T2 shape and ovipositor sheaths slightly shorter (0.9 ×) than metatibia.</p></tp:treatment-sec><tp:treatment-sec sec-type="Description"><title>Description.</title><p><bold>Female.</bold> Body length 2.0–2.1 mm or 2.2–2.3 mm. Fore wing length 2.2–2.3 mm. Head color: mostly dark brown to black, except for yellow clypeus, labrum, mandibles, and spot on lower corner of gena near oral foramen. Flagellomere color: all flagellomere brown to black. Mesosoma color: entirely dark brown to black. Metasoma color (dorsally): mostly dark brown to black, except for yellow-orange anterior 0.4–0.6 of mediotergite 1. Coxae color: all pale. Metatibia color: mostly pale, with posterior 0.1–0.2 dark. Metatarsus color: dark. Pterostigma color: entirely dark. Mediotergite 1 length/width at posterior margin 4.1–4.5 ×. Mediotergite 1 maximum width/width at posterior margin 2.1–2.2 ×. Mediotergite 2 width at posterior margin/length: 3.6–3.7 ×. Mediotergite 2 sculpture: Mostly with longitudinally striate sculpture (sometimes with small, smooth area centrally). Ovipositor sheaths length: 0.9 × as long as metatibia.</p><p><bold>Male.</bold> Unknown.</p></tp:treatment-sec><tp:treatment-sec sec-type="Molecular data"><title>Molecular data.</title><p>Sequences in BOLD: 2, barcode compliant sequences: 1.</p></tp:treatment-sec><tp:treatment-sec sec-type="Biology/ecology"><title>Biology/ecology.</title><p>Malaise-trapped.</p></tp:treatment-sec><tp:treatment-sec sec-type="Distribution"><title>Distribution.</title><p>Costa Rica, ACG rain forest.</p></tp:treatment-sec><tp:treatment-sec sec-type="Etymology"><title>Etymology.</title><p>This species is named in honour of Sra. Laura Chinchilla, the first female president of Costa Rica and in gratitude for her persistent tolerance of ACG efforts to push the conservation envelope during her term in office.</p></tp:treatment-sec><tp:treatment-sec><!--Section generated to contain objects referenced in tp:taxon-treatment.--><fig id="F16" position="float" orientation="portrait"><label>Figures 74–78.</label><caption><p><italic><tp:taxon-name><tp:taxon-name-part taxon-name-part-type="genus">Pseudapanteles</tp:taxon-name-part> <tp:taxon-name-part taxon-name-part-type="species">laurachinchillae</tp:taxon-name-part></tp:taxon-name></italic>. <bold>74</bold> Habitus, lateral view <bold>75</bold> Wings <bold>76</bold> Head, frontal view <bold>77</bold> Head and mesosoma, dorsal view <bold>78</bold> Mesosoma and metasoma, dorsal view.</p></caption><graphic xmlns:xlink="http://www.w3.org/1999/xlink" xlink:href="zookeys-446-001-g016.jpg" position="float" orientation="portrait" xlink:type="simple" id="oo_32677.jpg"/></fig></tp:treatment-sec></tp:taxon-treatment>
