# Supplementary material for: Revision of the genus Pseudapanteles (Hymenoptera, Braconidae, Microgastrinae), with emphasis on the species in Area de Conservación Guanacaste, northwestern Costa Rica
Source: Zookeys. 2014 Oct 14;(446):1–82. doi: 10.3897/zookeys.446.8195 (PMC4205727; doi:10.3897/zookeys.446.8195)
Supplement: XML Treatment for Pseudapanteles lipomeringis [file zookeys.446.8195-treatment16.xml]

<!DOCTYPE tp:taxon-treatment
  PUBLIC "-//TaxonX//DTD Taxonomic Treatment Publishing DTD v0 20100105//EN" "tax-treatment-NSO.dtd">
<tp:taxon-treatment xmlns:tp="http://www.plazi.org/taxpub"><tp:treatment-meta><kwd-group><label>Taxon classification</label><kwd><named-content content-type="kingdom">Animalia</named-content></kwd><kwd><named-content content-type="order">Hymenoptera</named-content></kwd><kwd><named-content content-type="family">Braconidae</named-content></kwd></kwd-group><mixed-citation publication-type="journal"><person-group><name><surname>Fernández-Triana</surname><given-names>Jose L.</given-names></name><name><surname>Janzen</surname><given-names>Daniel H.</given-names></name><name><surname>Hallwachs</surname><given-names>Winnie</given-names></name><name><surname>Whitfield</surname><given-names>James B.</given-names></name><name><surname>Smith</surname><given-names>M. Alex</given-names></name><name><surname>Kula</surname><given-names>Robert</given-names></name></person-group><article-title>Revision of the genus <italic><tp:taxon-name><tp:taxon-name-part taxon-name-part-type="genus">Pseudapanteles</tp:taxon-name-part></tp:taxon-name></italic> (<tp:taxon-name><tp:taxon-name-part taxon-name-part-type="order">Hymenoptera</tp:taxon-name-part></tp:taxon-name>, <tp:taxon-name><tp:taxon-name-part taxon-name-part-type="family">Braconidae</tp:taxon-name-part></tp:taxon-name>, <tp:taxon-name><tp:taxon-name-part taxon-name-part-type="subfamily">Microgastrinae</tp:taxon-name-part></tp:taxon-name>), with emphasis on the species in Area de Conservación Guanacaste, northwestern Costa Rica</article-title><source>Zookeys</source><day>14</day><month>10</month><year>2014</year><volume>2014</volume><issue>446</issue><fpage>1</fpage><lpage>82</lpage><pub-id pub-id-type="doi">10.3897/zookeys.446.8195</pub-id></mixed-citation></tp:treatment-meta><tp:nomenclature><tp:taxon-name>
                        <tp:taxon-name-part taxon-name-part-type="genus">Pseudapanteles</tp:taxon-name-part>
                        <tp:taxon-name-part taxon-name-part-type="species">lipomeringis</tp:taxon-name-part>
                    </tp:taxon-name><tp:taxon-authority>(Muesebeck, 1958)</tp:taxon-authority><xref ref-type="fig" rid="F17">Figs 79</xref><xref ref-type="fig" rid="F17">–83</xref><!--PageBreak--><!--PageBreak--><tp:nomenclature-citation-list><tp:nomenclature-citation><tp:taxon-name><tp:taxon-name-part taxon-name-part-type="genus">Apanteles</tp:taxon-name-part> <tp:taxon-name-part taxon-name-part-type="species">lipomeringis</tp:taxon-name-part></tp:taxon-name><comment> Muesebeck, 1958: 433 (original description).</comment></tp:nomenclature-citation><tp:nomenclature-citation><tp:taxon-name><tp:taxon-name-part taxon-name-part-type="genus">Pseudapanteles</tp:taxon-name-part> <tp:taxon-name-part taxon-name-part-type="species">lipomeringis</tp:taxon-name-part></tp:taxon-name><comment>: <xref ref-type="bibr" rid="B15">Mason 1981</xref>: 86 (revised combination).</comment></tp:nomenclature-citation></tp:nomenclature-citation-list></tp:nomenclature><tp:treatment-sec sec-type="Holotype"><title>Holotype.</title><p>♀ in NMNH (examined). PANAMA, Summit, Canal Zone. USNM type No. 2793.</p></tp:treatment-sec><tp:treatment-sec sec-type="Diagnosis"><title>Diagnosis.</title><p>It belongs to the <italic><tp:taxon-name><tp:taxon-name-part taxon-name-part-type="species">annulicornis</tp:taxon-name-part></tp:taxon-name></italic> species-group, and can be separated from other species within that group based on the combination of mesosoma and metasoma entirely yellow, and shape of T1 and T2.</p></tp:treatment-sec><tp:treatment-sec sec-type="Biology/ecology"><title>Biology/ecology.</title><p>Host: <italic><tp:taxon-name><tp:taxon-name-part taxon-name-part-type="genus">Lipomerinx</tp:taxon-name-part> <tp:taxon-name-part taxon-name-part-type="species">prismatica</tp:taxon-name-part></tp:taxon-name></italic> (<tp:taxon-name><tp:taxon-name-part taxon-name-part-type="family">Tineidae</tp:taxon-name-part></tp:taxon-name>).</p></tp:treatment-sec><tp:treatment-sec sec-type="Distribution"><title>Distribution.</title><p>Panama.</p></tp:treatment-sec><tp:treatment-sec><!--Section generated to contain objects referenced in tp:taxon-treatment.--><fig id="F17" position="float" orientation="portrait"><label>Figures 79–83.</label><caption><p><italic><tp:taxon-name><tp:taxon-name-part taxon-name-part-type="genus">Pseudapanteles</tp:taxon-name-part> <tp:taxon-name-part taxon-name-part-type="species">lipomeringis</tp:taxon-name-part></tp:taxon-name></italic>. <bold>79</bold> Head and mesosoma (partially), dorsal view <bold>80</bold> Propodeum and metasoma, dorsal view <bold>81</bold> Habitus, lateral view <bold>82</bold> Wings <bold>83</bold> Head, frontal view.</p></caption><graphic xmlns:xlink="http://www.w3.org/1999/xlink" xlink:href="zookeys-446-001-g017.jpg" position="float" orientation="portrait" xlink:type="simple" id="oo_32678.jpg"/></fig></tp:treatment-sec><ref-list><ref id="B15"><mixed-citation xmlns:xlink="http://www.w3.org/1999/xlink" xlink:type="simple"><person-group><name name-style="western"><surname>Mason</surname><given-names>WRM</given-names></name></person-group> (<year>1981</year>) <source>The polyphyletic nature of <italic><tp:taxon-name><tp:taxon-name-part taxon-name-part-type="genus">Apanteles</tp:taxon-name-part></tp:taxon-name></italic> Foerster (<tp:taxon-name><tp:taxon-name-part taxon-name-part-type="order">Hymenoptera</tp:taxon-name-part></tp:taxon-name>: <tp:taxon-name><tp:taxon-name-part taxon-name-part-type="family">Braconidae</tp:taxon-name-part></tp:taxon-name>): A phylogeny and reclassification of <tp:taxon-name><tp:taxon-name-part taxon-name-part-type="subfamily">Microgastrinae</tp:taxon-name-part></tp:taxon-name>.</source><publisher-name>Memoirs of the Entomological Society of Canada</publisher-name>, <publisher-loc>Ottawa, Canada</publisher-loc>, <size units="page">147 pp</size>.</mixed-citation></ref></ref-list></tp:taxon-treatment>
