# Supplementary material for: Revision of the genus Pseudapanteles (Hymenoptera, Braconidae, Microgastrinae), with emphasis on the species in Area de Conservación Guanacaste, northwestern Costa Rica
Source: Zookeys. 2014 Oct 14;(446):1–82. doi: 10.3897/zookeys.446.8195 (PMC4205727; doi:10.3897/zookeys.446.8195)
Supplement: XML Treatment for Pseudapanteles luisguillermosolisi [file zookeys.446.8195-treatment17.xml]

<!DOCTYPE tp:taxon-treatment
  PUBLIC "-//TaxonX//DTD Taxonomic Treatment Publishing DTD v0 20100105//EN" "tax-treatment-NSO.dtd">
<tp:taxon-treatment xmlns:tp="http://www.plazi.org/taxpub"><tp:treatment-meta><kwd-group><label>Taxon classification</label><kwd><named-content content-type="kingdom">Animalia</named-content></kwd><kwd><named-content content-type="order">Hymenoptera</named-content></kwd><kwd><named-content content-type="family">Braconidae</named-content></kwd></kwd-group><mixed-citation publication-type="journal"><person-group><name><surname>Fernández-Triana</surname><given-names>Jose L.</given-names></name><name><surname>Janzen</surname><given-names>Daniel H.</given-names></name><name><surname>Hallwachs</surname><given-names>Winnie</given-names></name><name><surname>Whitfield</surname><given-names>James B.</given-names></name><name><surname>Smith</surname><given-names>M. Alex</given-names></name><name><surname>Kula</surname><given-names>Robert</given-names></name></person-group><article-title>Revision of the genus <italic><tp:taxon-name><tp:taxon-name-part taxon-name-part-type="genus">Pseudapanteles</tp:taxon-name-part></tp:taxon-name></italic> (<tp:taxon-name><tp:taxon-name-part taxon-name-part-type="order">Hymenoptera</tp:taxon-name-part></tp:taxon-name>, <tp:taxon-name><tp:taxon-name-part taxon-name-part-type="family">Braconidae</tp:taxon-name-part></tp:taxon-name>, <tp:taxon-name><tp:taxon-name-part taxon-name-part-type="subfamily">Microgastrinae</tp:taxon-name-part></tp:taxon-name>), with emphasis on the species in Area de Conservación Guanacaste, northwestern Costa Rica</article-title><source>Zookeys</source><day>14</day><month>10</month><year>2014</year><volume>2014</volume><issue>446</issue><fpage>1</fpage><lpage>82</lpage><pub-id pub-id-type="doi">10.3897/zookeys.446.8195</pub-id></mixed-citation></tp:treatment-meta><tp:nomenclature><tp:taxon-name>
                        <tp:taxon-name-part taxon-name-part-type="genus">Pseudapanteles</tp:taxon-name-part>
                        <tp:taxon-name-part taxon-name-part-type="species">luisguillermosolisi</tp:taxon-name-part>
                        <object-id xmlns:xlink="http://www.w3.org/1999/xlink" content-type="zoobank" xlink:type="simple">http://zoobank.org/BB44CB0B-B2D1-4F26-8D3E-0991551E6571</object-id>
                    </tp:taxon-name><tp:taxon-authority>Fernández-Triana &amp; Whitfield</tp:taxon-authority><tp:taxon-status xmlns:xlink="http://www.w3.org/1999/xlink" xlink:type="simple">sp. n.</tp:taxon-status><xref ref-type="fig" rid="F18">Figs 84</xref><xref ref-type="fig" rid="F18">–88</xref></tp:nomenclature><tp:treatment-sec sec-type="Holotype"><title>Holotype.</title><p>♀ in CNC. COSTA RICA, ACG, Alajuela Province, Sector San Cristobal, Bosque Trampa Malaise, 815m, <named-content xmlns:xlink="http://www.w3.org/1999/xlink" content-type="dwc:verbatimCoordinates" xlink:type="simple">10.86280, -85.38460</named-content>, 11.iii.2008. ACG database code: DHJPAR0027669.</p></tp:treatment-sec><tp:treatment-sec sec-type="Paratypes"><title>Paratypes.</title><p>1 ♂ (CNC). COSTA RICA, ACG database codes: 08-SRNP-3967.</p></tp:treatment-sec><tp:treatment-sec sec-type="Diagnosis"><title>Diagnosis.</title><p>It belongs to the <italic><tp:taxon-name><tp:taxon-name-part taxon-name-part-type="species">annulicornis</tp:taxon-name-part></tp:taxon-name></italic> species-group, and can be separated from other species within that group based on the combination of T2 mostly smooth and polished, antenna brown with flagellomeres 6–8 white (rarely also posterior half of flagellomere 5, white band clearly occupying less than one third of antenna length), and metasoma with T3+ partially brown. Those features are shared with the morphologically similar <italic><tp:taxon-name><tp:taxon-name-part taxon-name-part-type="genus">Pseudapanteles</tp:taxon-name-part> <tp:taxon-name-part taxon-name-part-type="species">margaritapenonae</tp:taxon-name-part></tp:taxon-name></italic>, but <italic><tp:taxon-name><tp:taxon-name-part taxon-name-part-type="genus">Pseudapanteles</tp:taxon-name-part> <tp:taxon-name-part taxon-name-part-type="species">luisguillermosolisi</tp:taxon-name-part></tp:taxon-name></italic> has the mesosoma entirely orange-yellow (while <italic><tp:taxon-name><tp:taxon-name-part taxon-name-part-type="species">margaritapenonae</tp:taxon-name-part></tp:taxon-name></italic> has darker areas on propodeum, metapleuron, metascutellum and axillar complex).</p></tp:treatment-sec><tp:treatment-sec sec-type="Description"><title>Description.</title><p><bold>Female.</bold> Body length 2.4–2.5 mm. Fore wing length 2.6–2.7 mm. Head color: mostly dark brown to black; except for orange on most of frons and face, and yellow clypeus, labrum, mandibles, and spot on lower corner of gena near oral foramen. Flagellomere color: central flagellomere white-yellow, rest dark brown to black. Mesosoma color: entirely orange to yellow-orange. Metasoma color (dorsally): mediotergites 1–2 orange-yellow, rest of mediotergites brown. Coxae color: all pale. Metatibia color: pale. Metatarsus color: pale. Pterostigma color: mostly dark, but with anterior pale spot. Mediotergite 1 length/width at posterior margin 4.1–4.5 ×. Mediotergite 1 maximum width/width at posterior margin 2.3–2.4 ×. Mediotergite 2 width at posterior margin/length: 4.0–4.1 ×. Mediotergite 2 sculpture: Mostly smoth and polished. Ovipositor sheaths length: 0.7 × as long as metatibia.</p><p><bold>Male.</bold> The only known specimen is missing its head, but the coloration of mesosoma and metasoma is darker than the female holotype.</p></tp:treatment-sec><tp:treatment-sec sec-type="Molecular data"><title>Molecular data.</title><p>Sequences in BOLD: 1, barcode compliant sequences: 1.</p></tp:treatment-sec><tp:treatment-sec sec-type="Biology/ecology"><title>Biology/ecology.</title><p>Malaise-trapped.</p></tp:treatment-sec><tp:treatment-sec sec-type="Distribution"><title>Distribution.</title><p>Costa Rica, ACG rain forest.</p></tp:treatment-sec><tp:treatment-sec sec-type="Etymology"><title>Etymology.</title><p>This species is named in honour of Sr. Luis Guillermo Solis, the newly-elected President of Costa Rica, and in appreciation of the new opportunity for further administrative evolution that his election offers to ACG in its quest for sustainable conservation through self-directed non-damaging biodiversity development.</p></tp:treatment-sec><tp:treatment-sec sec-type="Comments"><title>Comments.</title><p><italic><tp:taxon-name><tp:taxon-name-part taxon-name-part-type="genus">Pseudapanteles</tp:taxon-name-part> <tp:taxon-name-part taxon-name-part-type="species">luisguillermosolisi</tp:taxon-name-part></tp:taxon-name></italic> is morphologically similar to <italic><tp:taxon-name><tp:taxon-name-part taxon-name-part-type="genus">Pseudapanteles</tp:taxon-name-part> <tp:taxon-name-part taxon-name-part-type="species">margaritapenonae</tp:taxon-name-part></tp:taxon-name></italic>, but the mesosoma is entirely orange yellow in the former compared to orange yellow but with darker areas on the propodeum, metapleuron, metascutellum and axillar complex in the latter. Also, these species are at least 25 base pairs different (4%) in the DNA barcoding region.</p></tp:treatment-sec><tp:treatment-sec><!--Section generated to contain objects referenced in tp:taxon-treatment.--><fig id="F18" position="float" orientation="portrait"><label>Figures 84–88.</label><caption><p><italic><tp:taxon-name><tp:taxon-name-part taxon-name-part-type="genus">Pseudapanteles</tp:taxon-name-part> <tp:taxon-name-part taxon-name-part-type="species">luisguillermosolisi</tp:taxon-name-part></tp:taxon-name></italic>. <bold>84</bold> Habitus, lateral view <bold>85</bold> Wings <bold>86</bold> Head, frontal view <bold>87</bold> Head and mesosoma (partially), dorsal view <bold>88</bold> Propodeum and metasoma, dorsal view.</p></caption><graphic xmlns:xlink="http://www.w3.org/1999/xlink" xlink:href="zookeys-446-001-g018.jpg" position="float" orientation="portrait" xlink:type="simple" id="oo_32679.jpg"/></fig></tp:treatment-sec></tp:taxon-treatment>
