# Supplementary material for: Revision of the genus Pseudapanteles (Hymenoptera, Braconidae, Microgastrinae), with emphasis on the species in Area de Conservación Guanacaste, northwestern Costa Rica
Source: Zookeys. 2014 Oct 14;(446):1–82. doi: 10.3897/zookeys.446.8195 (PMC4205727; doi:10.3897/zookeys.446.8195)
Supplement: XML Treatment for Pseudapanteles margaritapenonae [file zookeys.446.8195-treatment18.xml]

<!DOCTYPE tp:taxon-treatment
  PUBLIC "-//TaxonX//DTD Taxonomic Treatment Publishing DTD v0 20100105//EN" "tax-treatment-NSO.dtd">
<tp:taxon-treatment xmlns:tp="http://www.plazi.org/taxpub"><tp:treatment-meta><kwd-group><label>Taxon classification</label><kwd><named-content content-type="kingdom">Animalia</named-content></kwd><kwd><named-content content-type="order">Hymenoptera</named-content></kwd><kwd><named-content content-type="family">Braconidae</named-content></kwd></kwd-group><mixed-citation publication-type="journal"><person-group><name><surname>Fernández-Triana</surname><given-names>Jose L.</given-names></name><name><surname>Janzen</surname><given-names>Daniel H.</given-names></name><name><surname>Hallwachs</surname><given-names>Winnie</given-names></name><name><surname>Whitfield</surname><given-names>James B.</given-names></name><name><surname>Smith</surname><given-names>M. Alex</given-names></name><name><surname>Kula</surname><given-names>Robert</given-names></name></person-group><article-title>Revision of the genus <italic><tp:taxon-name><tp:taxon-name-part taxon-name-part-type="genus">Pseudapanteles</tp:taxon-name-part></tp:taxon-name></italic> (<tp:taxon-name><tp:taxon-name-part taxon-name-part-type="order">Hymenoptera</tp:taxon-name-part></tp:taxon-name>, <tp:taxon-name><tp:taxon-name-part taxon-name-part-type="family">Braconidae</tp:taxon-name-part></tp:taxon-name>, <tp:taxon-name><tp:taxon-name-part taxon-name-part-type="subfamily">Microgastrinae</tp:taxon-name-part></tp:taxon-name>), with emphasis on the species in Area de Conservación Guanacaste, northwestern Costa Rica</article-title><source>Zookeys</source><day>14</day><month>10</month><year>2014</year><volume>2014</volume><issue>446</issue><fpage>1</fpage><lpage>82</lpage><pub-id pub-id-type="doi">10.3897/zookeys.446.8195</pub-id></mixed-citation></tp:treatment-meta><tp:nomenclature><tp:taxon-name>
                        <tp:taxon-name-part taxon-name-part-type="genus">Pseudapanteles</tp:taxon-name-part>
                        <tp:taxon-name-part taxon-name-part-type="species">margaritapenonae</tp:taxon-name-part>
                        <object-id xmlns:xlink="http://www.w3.org/1999/xlink" content-type="zoobank" xlink:type="simple">http://zoobank.org/67A1080E-DD85-48C7-92B5-A3F422FB7AA4</object-id>
                    </tp:taxon-name><tp:taxon-authority>Fernández-Triana &amp; Whitfield</tp:taxon-authority><tp:taxon-status xmlns:xlink="http://www.w3.org/1999/xlink" xlink:type="simple">sp. n.</tp:taxon-status><xref ref-type="fig" rid="F19">Figs 89</xref><xref ref-type="fig" rid="F19">–93</xref></tp:nomenclature><tp:treatment-sec sec-type="Holotype"><title>Holotype.</title><p>♀ in CNC. COSTA RICA, Alajuela Province, ACG, Sector San Cristobal, Rio Blanco Abajo, 500m, <named-content xmlns:xlink="http://www.w3.org/1999/xlink" content-type="dwc:verbatimCoordinates" xlink:type="simple">Latitude: 10.90037, Longitude: -85.37254</named-content>, 12.iii.2008. ACG database code: DHJPAR0026704.</p></tp:treatment-sec><tp:treatment-sec sec-type="Paratypes"><title>Paratypes.</title><p>13 ♀, 141 ♂ (BMNH, CNC, INBio, INHS, NMNH). COSTA RICA, ACG database codes: DHJPAR0024807, DHJPAR0024910, DHJPAR0025022, DHJPAR0025055, DHJPAR0025061, DHJPAR0025075, DHJPAR0025079, DHJPAR0025083, DHJPAR0025101, DHJPAR0025109, DHJPAR0025110, DHJPAR0025118, DHJPAR0025178, DHJPAR0025317, DHJPAR0025342, DHJPAR0025355, DHJPAR0025406, DHJPAR0025449, DHJPAR0025470, DHJPAR0025521, DHJPAR0025824, DHJPAR0025826, DHJPAR0025827, DHJPAR0025830, DHJPAR0025831, DHJPAR0025840, DHJPAR0025858, DHJPAR0025860, DHJPAR0025866, DHJPAR0025910, DHJPAR0025952, DHJPAR0025959, DHJPAR0026008, DHJPAR0026033, DHJPAR0026107, DHJPAR0026206, DHJPAR0026247, DHJPAR0026268, DHJPAR0026275, DHJPAR0026287, DHJPAR0026289, DHJPAR0026326, DHJPAR0026336, DHJPAR0026390, DHJPAR0026444, DHJPAR0026454, DHJPAR0026464, DHJPAR0026485, DHJPAR0026488, DHJPAR0026497, DHJPAR0026511, DHJPAR0026514, DHJPAR0026525, DHJPAR0026526, DHJPAR0026549, DHJPAR0026556, DHJPAR0026592, DHJPAR0026623, DHJPAR0026653, DHJPAR0027668, DHJPAR0026671, DHJPAR0026672, DHJPAR0026690, DHJPAR0026703, DHJPAR0026711, DHJPAR0026722, DHJPAR0026726, DHJPAR0026731, DHJPAR0026744, DHJPAR0026745, DHJPAR0026752, DHJPAR0026769, DHJPAR0026771, DHJPAR0026783, DHJPAR0026786, DHJPAR0026796, DHJPAR0026798, DHJPAR0026806, DHJPAR0026822, DHJPAR0026835, DHJPAR0026844, DHJPAR0026861, DHJPAR0026872, DHJPAR0026878, DHJPAR0026940, DHJPAR0026943, DHJPAR0026964, DHJPAR0026972, DHJPAR0026973, DHJPAR0026981, DHJPAR0026995, DHJPAR0026998, DHJPAR0027000, DHJPAR0027036, DHJPAR0027058, DHJPAR0027076, DHJPAR0027088, DHJPAR0027093, DHJPAR0027094, DHJPAR0027107, DHJPAR0027108, DHJPAR0027128, DHJPAR0027129, DHJPAR0026150, DHJPAR0027151, DHJPAR0027162, DHJPAR0027168, DHJPAR0027176, DHJPAR0027177, DHJPAR0027180, DHJPAR0027182, DHJPAR0027183, DHJPAR0027193, DHJPAR0027203, DHJPAR0027206, DHJPAR0027209, DHJPAR0027212, DHJPAR0027229, DHJPAR0027252, DHJPAR0027255, DHJPAR0027256, DHJPAR0027302, DHJPAR0027312, DHJPAR0027330, DHJPAR0027331, DHJPAR0027346, DHJPAR0027353, DHJPAR0027355, DHJPAR0027369, DHJPAR0027375, DHJPAR0027376, DHJPAR0027385, DHJPAR0027393, DHJPAR0027400, DHJPAR0027401, DHJPAR0027403, DHJPAR0027405, DHJPAR0027407, DHJPAR0027410, DHJPAR0027419, DHJPAR0027425, DHJPAR0027432, DHJPAR0027437, DHJPAR0027440, DHJPAR0027446, DHJPAR0027450, DHJPAR0027451, DHJPAR0027452, DHJPAR0027453, DHJPAR0027455, DHJPAR0027460, DHJPAR0027534, DHJPAR0027614, DHJPAR0033744.</p></tp:treatment-sec><tp:treatment-sec sec-type="Diagnosis"><title>Diagnosis.</title><p>It belongs to the <!--PageBreak--><italic><tp:taxon-name><tp:taxon-name-part taxon-name-part-type="species">annulicornis</tp:taxon-name-part></tp:taxon-name></italic> species-group, and can be separated from other species within that group based on the combination of T2 mostly smooth and polished, antenna brown with flagellomeres 6–8 white (rarely also posterior half of flagellomere 5, white band clearly occupying less than one third of antenna length), and metasoma with T3+ partially brown. Those features are shared with the morphologically similar <italic><tp:taxon-name><tp:taxon-name-part taxon-name-part-type="genus">Pseudapanteles</tp:taxon-name-part> <tp:taxon-name-part taxon-name-part-type="species">luisguillermosolisi</tp:taxon-name-part></tp:taxon-name></italic>, but <italic><tp:taxon-name><tp:taxon-name-part taxon-name-part-type="genus">Pseudapanteles</tp:taxon-name-part> <tp:taxon-name-part taxon-name-part-type="species">margaritapenonae</tp:taxon-name-part></tp:taxon-name></italic> has darker areas on propodeum, metapleuron, metascutellum and axillar complex, while <italic><tp:taxon-name><tp:taxon-name-part taxon-name-part-type="species">luisguillermosolisi</tp:taxon-name-part></tp:taxon-name></italic> has the mesosoma entirely orange-yellow.</p></tp:treatment-sec><tp:treatment-sec sec-type="Description"><title>Description.</title><p><bold>Female.</bold> Body length 2.2–2.3 mm or 2.4–2.5 mm. Fore wing length 2.4–2.5 mm or 2.6–2.7 mm. Head color: mostly dark brown to black; except for orange on most of frons and face, and yellow clypeus, labrum, mandibles, and spot on lower corner of gena near oral foramen. Flagellomere color: central flagellomere white-yellow, rest dark brown to black. Mesosoma color: orange to yellow-orange, with propodeum, metascutellum and parts of axillar complex darker than rest of mesosoma; rarely anteromesoscutum with dark marks laterally and centrally on anterior 0.3. Metasoma color (dorsally): mediotergites 1–2 orange-yellow, rest of mediotergites brown. Coxae color: all pale. Metatibia color: pale. Metatarsus color: pale. Pterostigma color: entirely dark, rarely mostly dark, but with anterior pale spot. Mediotergite 1 length/width at posterior margin 4.1–4.5 × or 4.6–5.0 ×. Mediotergite 1 maximum width/width at posterior margin 2.3–2.4 × or 2.5–2.6 ×. Mediotergite 2 width at posterior margin/length: 2.9–3.1 x, 3.2–3.3 x, rarely 3.4–3.5 ×. Mediotergite 2 sculpture: Mostly smoth and polished. Ovipositor sheaths length: 0.7 × as long as metatibia.</p><p><bold>Male.</bold> As female, but with all flagellomeres brown and darker body coloration (especially on anteromesoscutum and propodeum).</p></tp:treatment-sec><tp:treatment-sec sec-type="Molecular data"><title>Molecular data.</title><p>Sequences in BOLD: 157, barcode compliant sequences: 152.</p></tp:treatment-sec><tp:treatment-sec sec-type="Biology/ecology"><title>Biology/ecology.</title><p>Malaise-trapped, ACG rainforest.</p></tp:treatment-sec><tp:treatment-sec sec-type="Distribution"><title>Distribution.</title><p>Costa Rica, ACG rain forest.</p></tp:treatment-sec><tp:treatment-sec sec-type="Etymology"><title>Etymology.</title><p>This species is named in honour of Sra. Margarita Penon who listened patiently to a half hour of awkward academic description, addressed to Costa Rica’s political structure, of the ACG concept, translated it into two sentences for President-elect Oscar Arias in 1986, and thereby set the process in motion that protects all of these wasps and hundreds of thousands of other ACG species.</p></tp:treatment-sec><tp:treatment-sec sec-type="Comments"><title>Comments.</title><p><italic><tp:taxon-name><tp:taxon-name-part taxon-name-part-type="genus">Pseudapanteles</tp:taxon-name-part> <tp:taxon-name-part taxon-name-part-type="species">margaritapenonae</tp:taxon-name-part></tp:taxon-name></italic> is rather variable morphologically, with color varying from very dark brown (including marks on anteromesoscutum) to almost lacking dark areas. The latter extreme approaches the coloration of <italic><tp:taxon-name><tp:taxon-name-part taxon-name-part-type="genus">Pseudapanteles</tp:taxon-name-part> <tp:taxon-name-part taxon-name-part-type="species">luisguillermosolisi</tp:taxon-name-part></tp:taxon-name></italic>. However, these species differ as described in the diagnosis and the comments for <italic><tp:taxon-name><tp:taxon-name-part taxon-name-part-type="genus">Pseudapanteles</tp:taxon-name-part> <tp:taxon-name-part taxon-name-part-type="species">luisguillermosolisi</tp:taxon-name-part></tp:taxon-name></italic>.</p></tp:treatment-sec><tp:treatment-sec><!--Section generated to contain objects referenced in tp:taxon-treatment.--><fig id="F19" position="float" orientation="portrait"><label>Figures 89–93.</label><caption><p><italic><tp:taxon-name><tp:taxon-name-part taxon-name-part-type="genus">Pseudapanteles</tp:taxon-name-part> <tp:taxon-name-part taxon-name-part-type="species">margaritapenonae</tp:taxon-name-part></tp:taxon-name></italic>. <bold>89</bold> Habitus, lateral view <bold>90</bold> Fore wing <bold>91</bold> Propodeum and metasoma, dorsal view <bold>92</bold> Head, frontal view (partial mesosoma and metasoma in the background) <bold>93</bold> Head, mesosoma and mediotergites 1–4, dorsal view.</p></caption><graphic xmlns:xlink="http://www.w3.org/1999/xlink" xlink:href="zookeys-446-001-g019.jpg" position="float" orientation="portrait" xlink:type="simple" id="oo_32680.jpg"/></fig></tp:treatment-sec></tp:taxon-treatment>
