# Supplementary material for: Revision of the genus Pseudapanteles (Hymenoptera, Braconidae, Microgastrinae), with emphasis on the species in Area de Conservación Guanacaste, northwestern Costa Rica
Source: Zookeys. 2014 Oct 14;(446):1–82. doi: 10.3897/zookeys.446.8195 (PMC4205727; doi:10.3897/zookeys.446.8195)
Supplement: XML Treatment for Pseudapanteles mariocarvajali [file zookeys.446.8195-treatment20.xml]

<!DOCTYPE tp:taxon-treatment
  PUBLIC "-//TaxonX//DTD Taxonomic Treatment Publishing DTD v0 20100105//EN" "tax-treatment-NSO.dtd">
<tp:taxon-treatment xmlns:tp="http://www.plazi.org/taxpub"><tp:treatment-meta><kwd-group><label>Taxon classification</label><kwd><named-content content-type="kingdom">Animalia</named-content></kwd><kwd><named-content content-type="order">Hymenoptera</named-content></kwd><kwd><named-content content-type="family">Braconidae</named-content></kwd></kwd-group><mixed-citation publication-type="journal"><person-group><name><surname>Fernández-Triana</surname><given-names>Jose L.</given-names></name><name><surname>Janzen</surname><given-names>Daniel H.</given-names></name><name><surname>Hallwachs</surname><given-names>Winnie</given-names></name><name><surname>Whitfield</surname><given-names>James B.</given-names></name><name><surname>Smith</surname><given-names>M. Alex</given-names></name><name><surname>Kula</surname><given-names>Robert</given-names></name></person-group><article-title>Revision of the genus <italic><tp:taxon-name><tp:taxon-name-part taxon-name-part-type="genus">Pseudapanteles</tp:taxon-name-part></tp:taxon-name></italic> (<tp:taxon-name><tp:taxon-name-part taxon-name-part-type="order">Hymenoptera</tp:taxon-name-part></tp:taxon-name>, <tp:taxon-name><tp:taxon-name-part taxon-name-part-type="family">Braconidae</tp:taxon-name-part></tp:taxon-name>, <tp:taxon-name><tp:taxon-name-part taxon-name-part-type="subfamily">Microgastrinae</tp:taxon-name-part></tp:taxon-name>), with emphasis on the species in Area de Conservación Guanacaste, northwestern Costa Rica</article-title><source>Zookeys</source><day>14</day><month>10</month><year>2014</year><volume>2014</volume><issue>446</issue><fpage>1</fpage><lpage>82</lpage><pub-id pub-id-type="doi">10.3897/zookeys.446.8195</pub-id></mixed-citation></tp:treatment-meta><tp:nomenclature><tp:taxon-name>
                        <tp:taxon-name-part taxon-name-part-type="genus">Pseudapanteles</tp:taxon-name-part>
                        <tp:taxon-name-part taxon-name-part-type="species">mariocarvajali</tp:taxon-name-part>
                        <object-id xmlns:xlink="http://www.w3.org/1999/xlink" content-type="zoobank" xlink:type="simple">http://zoobank.org/51166172-A491-4511-91CE-1250C24208E0</object-id>
                    </tp:taxon-name><tp:taxon-authority>Fernández-Triana &amp; Whitfield</tp:taxon-authority><tp:taxon-status xmlns:xlink="http://www.w3.org/1999/xlink" xlink:type="simple">sp. n.</tp:taxon-status><xref ref-type="fig" rid="F21">Figs 99</xref><xref ref-type="fig" rid="F21">–104</xref></tp:nomenclature><tp:treatment-sec sec-type="Holotype"><title>Holotype.</title><p>♀ in CNC. COSTA RICA, ACG, Guanacaste Province, Sector San Cristobal, Tajo Angeles, 540m, <named-content xmlns:xlink="http://www.w3.org/1999/xlink" content-type="dwc:verbatimCoordinates" xlink:type="simple">10.86472, -85.41531</named-content>, 12.xii.2010. ACG database code: DHJPAR0041506.</p></tp:treatment-sec><tp:treatment-sec sec-type="Paratypes"><title>Paratypes.</title><p>6 ♀, 4 ♂ (CNC). COSTA RICA, ACG database codes: DHJPAR0035505, DHJPAR0039022, DHJPAR0041914, DHJPAR0041975, DHJPAR0042032, DHJPAR0052339, DHJPAR0053022, DHJPAR0054758, DHJPAR0055487, DHJPAR0055525.</p></tp:treatment-sec><tp:treatment-sec sec-type="Diagnosis"><title>Diagnosis.</title><p>It is the only known species in the <italic><tp:taxon-name><tp:taxon-name-part taxon-name-part-type="species">mariocarvajali</tp:taxon-name-part></tp:taxon-name></italic> group, and can be separated from all other known species of <italic><tp:taxon-name><tp:taxon-name-part taxon-name-part-type="genus">Pseudapanteles</tp:taxon-name-part></tp:taxon-name></italic> based on the shape of T2, and length of body and fore wing.</p></tp:treatment-sec><tp:treatment-sec sec-type="Description"><title>Description.</title><p><bold>Female.</bold> Body length 3.4–3.5 mm. Fore wing length 3.4–3.5 mm. Head color: entirely yellow to orange. Flagellomere color: all flagellomere brown to black. Mesosoma color: mostly orange, with parts or all of propodeum, metapleuron, metascutellum, and axillar complex brown to black. Metasoma color (dorsally): mostly dark brown to black, except for yellow-orange anterior 0.4–0.6 of mediotergite 1. Coxae color: all pale. Metatibia color: mostly pale, with posterior 0.1–0.2 dark. Metatarsus color: dark. Pterostigma color: entirely dark. Mediotergite 1 length/width at posterior margin 3.1–3.5 ×. Mediotergite 1 maximum width/width at posterior margin 1.7–1.8 ×. Mediotergite 2 width at posterior margin/length: 1.8–1.9 ×. Mediotergite 2 sculpture: Mostly with longitudinally striate sculpture (sometimes with small, smooth area centrally). Ovipositor sheaths length: 1.2 × as long as metatibia or 1.3 × as long as metatibia.</p><p><bold>Male.</bold> Much darker coloration than female, especially on metascutellum, propodeum, metacoxa and metasoma.</p></tp:treatment-sec><tp:treatment-sec sec-type="Molecular data"><title>Molecular data.</title><p>Sequences in BOLD: 10, barcode compliant sequences: 10.</p></tp:treatment-sec><tp:treatment-sec sec-type="Biology/ecology"><title>Biology/ecology.</title><p>Hosts: <italic><tp:taxon-name><tp:taxon-name-part taxon-name-part-type="genus">Stenoma</tp:taxon-name-part> <tp:taxon-name-part taxon-name-part-type="species">adytomes</tp:taxon-name-part></tp:taxon-name></italic>, <italic><tp:taxon-name><tp:taxon-name-part taxon-name-part-type="genus">Stenoma</tp:taxon-name-part></tp:taxon-name></italic> sp. with interim name Janzen687 (<tp:taxon-name><tp:taxon-name-part taxon-name-part-type="family">Elachistidae</tp:taxon-name-part></tp:taxon-name>).</p></tp:treatment-sec><tp:treatment-sec sec-type="Distribution"><title>Distribution.</title><p>Costa Rica, ACG dry forest and rain forest.</p></tp:treatment-sec><tp:treatment-sec sec-type="Etymology"><title>Etymology.</title><p>This species is named in honour of Sr. Mario Carvajal in recognition of his support, as Minister of Agriculture, for ACG biodiversity conservation through biodiversity development, and watchful support of ACG resources in the Fundacion de Parques Nacionales and in ACG.</p></tp:treatment-sec><tp:treatment-sec><!--Section generated to contain objects referenced in tp:taxon-treatment.--><fig id="F21" position="float" orientation="portrait"><label>Figures 99–104.</label><caption><p><italic><tp:taxon-name><tp:taxon-name-part taxon-name-part-type="genus">Pseudapanteles</tp:taxon-name-part> <tp:taxon-name-part taxon-name-part-type="species">mariocarvajali</tp:taxon-name-part></tp:taxon-name></italic>. <bold>99</bold> Habitus, dorsal view <bold>100</bold> Wings <bold>101</bold> Propodeum, mediotergires 1–2, dorsal view <bold>102</bold> Habitus, lateral view <bold>103</bold> Head, frontal view <bold>104</bold> Head and mesosoma, dorsal view.</p></caption><graphic xmlns:xlink="http://www.w3.org/1999/xlink" xlink:href="zookeys-446-001-g021.jpg" position="float" orientation="portrait" xlink:type="simple" id="oo_32682.jpg"/></fig></tp:treatment-sec></tp:taxon-treatment>
