# Supplementary material for: Revision of the genus Pseudapanteles (Hymenoptera, Braconidae, Microgastrinae), with emphasis on the species in Area de Conservación Guanacaste, northwestern Costa Rica
Source: Zookeys. 2014 Oct 14;(446):1–82. doi: 10.3897/zookeys.446.8195 (PMC4205727; doi:10.3897/zookeys.446.8195)
Supplement: XML Treatment for Pseudapanteles maureenballesteroae [file zookeys.446.8195-treatment21.xml]

<!DOCTYPE tp:taxon-treatment
  PUBLIC "-//TaxonX//DTD Taxonomic Treatment Publishing DTD v0 20100105//EN" "tax-treatment-NSO.dtd">
<tp:taxon-treatment xmlns:tp="http://www.plazi.org/taxpub"><tp:treatment-meta><kwd-group><label>Taxon classification</label><kwd><named-content content-type="kingdom">Animalia</named-content></kwd><kwd><named-content content-type="order">Hymenoptera</named-content></kwd><kwd><named-content content-type="family">Braconidae</named-content></kwd></kwd-group><mixed-citation publication-type="journal"><person-group><name><surname>Fernández-Triana</surname><given-names>Jose L.</given-names></name><name><surname>Janzen</surname><given-names>Daniel H.</given-names></name><name><surname>Hallwachs</surname><given-names>Winnie</given-names></name><name><surname>Whitfield</surname><given-names>James B.</given-names></name><name><surname>Smith</surname><given-names>M. Alex</given-names></name><name><surname>Kula</surname><given-names>Robert</given-names></name></person-group><article-title>Revision of the genus <italic><tp:taxon-name><tp:taxon-name-part taxon-name-part-type="genus">Pseudapanteles</tp:taxon-name-part></tp:taxon-name></italic> (<tp:taxon-name><tp:taxon-name-part taxon-name-part-type="order">Hymenoptera</tp:taxon-name-part></tp:taxon-name>, <tp:taxon-name><tp:taxon-name-part taxon-name-part-type="family">Braconidae</tp:taxon-name-part></tp:taxon-name>, <tp:taxon-name><tp:taxon-name-part taxon-name-part-type="subfamily">Microgastrinae</tp:taxon-name-part></tp:taxon-name>), with emphasis on the species in Area de Conservación Guanacaste, northwestern Costa Rica</article-title><source>Zookeys</source><day>14</day><month>10</month><year>2014</year><volume>2014</volume><issue>446</issue><fpage>1</fpage><lpage>82</lpage><pub-id pub-id-type="doi">10.3897/zookeys.446.8195</pub-id></mixed-citation></tp:treatment-meta><tp:nomenclature><tp:taxon-name>
                        <tp:taxon-name-part taxon-name-part-type="genus">Pseudapanteles</tp:taxon-name-part>
                        <tp:taxon-name-part taxon-name-part-type="species">maureenballesteroae</tp:taxon-name-part>
                        <object-id xmlns:xlink="http://www.w3.org/1999/xlink" content-type="zoobank" xlink:type="simple">http://zoobank.org/7116A566-F7B3-40D7-8FA1-CBAF0C8820E6</object-id>
                    </tp:taxon-name><tp:taxon-authority>Fernández-Triana &amp; Whitfield</tp:taxon-authority><tp:taxon-status xmlns:xlink="http://www.w3.org/1999/xlink" xlink:type="simple">sp. n.</tp:taxon-status><xref ref-type="fig" rid="F22">Figs 105</xref><xref ref-type="fig" rid="F22">–109</xref><!--PageBreak--><!--PageBreak--></tp:nomenclature><tp:treatment-sec sec-type="Holotype"><title>Holotype.</title><p>♂ in CNC. COSTA RICA, ACG, Alajuela Province, Sector San Cristobal, Estación San Gerardo, 575 m, <named-content xmlns:xlink="http://www.w3.org/1999/xlink" content-type="dwc:verbatimCoordinates" xlink:type="simple">10.88009, -85.38887</named-content>, 15.iv.2008. ACG database code: DHJPAR0026281.</p></tp:treatment-sec><tp:treatment-sec sec-type="Diagnosis"><title>Diagnosis.</title><p>It belongs to the <italic><tp:taxon-name><tp:taxon-name-part taxon-name-part-type="species">gouleti</tp:taxon-name-part></tp:taxon-name></italic> species-group, and can be separated from other species within that group by the combination of pterostigma yellow-white, with very thin brown margins, propodeum only slightly sculptured on posterolateral corners and differentiated into elevated central area (which is shiny) and depressed posterolateral corners, and metasoma tergites dark brown except for anterior 0.6 of T1 which is yellow.</p></tp:treatment-sec><tp:treatment-sec sec-type="Description"><title>Description.</title><p><bold>Male.</bold> Body length 2.0–2.1 mm. Fore wing length 2.2–2.3 mm. Head color: mostly dark brown to black, except for yellow clypeus, labrum, mandibles, and spot on lower corner of gena near oral foramen. Mesosoma color: entirely dark brown to black. Metasoma color (dorsally): mostly dark brown to black, except for yellow-orange anterior 0.4–0.6 of mediotergite 1. Coxae color: pale/pale/mostly or completely dark. Metatibia color: mostly pale, with posterior 0.1–0.2 dark. Metatarsus color: dark. Pterostigma color: pale, with thin dark margins.</p><p><bold>Female.</bold> Unknown.</p></tp:treatment-sec><tp:treatment-sec sec-type="Molecular data"><title>Molecular data.</title><p>Sequences in BOLD: 1, barcode compliant sequences: 1.</p></tp:treatment-sec><tp:treatment-sec sec-type="Biology/ecology"><title>Biology/ecology.</title><p>Malaise-trapped.</p></tp:treatment-sec><tp:treatment-sec sec-type="Distribution"><title>Distribution.</title><p>Costa Rica, ACG rain forest.</p></tp:treatment-sec><tp:treatment-sec sec-type="Etymology"><title>Etymology.</title><p>This species is named in honour of Sra. Maureen Ballestero, Diputada from Guanacaste, and stimulator and promoter of ACG’s efforts to develop its geothermal resources as part of its quest for financial independence and conservation through non-damaging biodiversity development.</p></tp:treatment-sec><tp:treatment-sec><!--Section generated to contain objects referenced in tp:taxon-treatment.--><fig id="F22" position="float" orientation="portrait"><label>Figures 105–109.</label><caption><p><italic><tp:taxon-name><tp:taxon-name-part taxon-name-part-type="genus">Pseudapanteles</tp:taxon-name-part> <tp:taxon-name-part taxon-name-part-type="species">maureenballesteroae</tp:taxon-name-part></tp:taxon-name></italic>. <bold>105</bold> Habitus, lateral view <bold>106</bold> Wings <bold>107</bold> Habitus, dorsal view <bold>108</bold> Habitus, frontal-lateral view <bold>109</bold> Propodeum (partially) and metasoma, dorsal view.</p></caption><graphic xmlns:xlink="http://www.w3.org/1999/xlink" xlink:href="zookeys-446-001-g022.jpg" position="float" orientation="portrait" xlink:type="simple" id="oo_32683.jpg"/></fig></tp:treatment-sec></tp:taxon-treatment>
