# Supplementary material for: Revision of the genus Pseudapanteles (Hymenoptera, Braconidae, Microgastrinae), with emphasis on the species in Area de Conservación Guanacaste, northwestern Costa Rica
Source: Zookeys. 2014 Oct 14;(446):1–82. doi: 10.3897/zookeys.446.8195 (PMC4205727; doi:10.3897/zookeys.446.8195)
Supplement: XML Treatment for Pseudapanteles raulsolorzanoi [file zookeys.446.8195-treatment29.xml]

<!DOCTYPE tp:taxon-treatment
  PUBLIC "-//TaxonX//DTD Taxonomic Treatment Publishing DTD v0 20100105//EN" "tax-treatment-NSO.dtd">
<tp:taxon-treatment xmlns:tp="http://www.plazi.org/taxpub"><tp:treatment-meta><kwd-group><label>Taxon classification</label><kwd><named-content content-type="kingdom">Animalia</named-content></kwd><kwd><named-content content-type="order">Hymenoptera</named-content></kwd><kwd><named-content content-type="family">Braconidae</named-content></kwd></kwd-group><mixed-citation publication-type="journal"><person-group><name><surname>Fernández-Triana</surname><given-names>Jose L.</given-names></name><name><surname>Janzen</surname><given-names>Daniel H.</given-names></name><name><surname>Hallwachs</surname><given-names>Winnie</given-names></name><name><surname>Whitfield</surname><given-names>James B.</given-names></name><name><surname>Smith</surname><given-names>M. Alex</given-names></name><name><surname>Kula</surname><given-names>Robert</given-names></name></person-group><article-title>Revision of the genus <italic><tp:taxon-name><tp:taxon-name-part taxon-name-part-type="genus">Pseudapanteles</tp:taxon-name-part></tp:taxon-name></italic> (<tp:taxon-name><tp:taxon-name-part taxon-name-part-type="order">Hymenoptera</tp:taxon-name-part></tp:taxon-name>, <tp:taxon-name><tp:taxon-name-part taxon-name-part-type="family">Braconidae</tp:taxon-name-part></tp:taxon-name>, <tp:taxon-name><tp:taxon-name-part taxon-name-part-type="subfamily">Microgastrinae</tp:taxon-name-part></tp:taxon-name>), with emphasis on the species in Area de Conservación Guanacaste, northwestern Costa Rica</article-title><source>Zookeys</source><day>14</day><month>10</month><year>2014</year><volume>2014</volume><issue>446</issue><fpage>1</fpage><lpage>82</lpage><pub-id pub-id-type="doi">10.3897/zookeys.446.8195</pub-id></mixed-citation></tp:treatment-meta><tp:nomenclature><tp:taxon-name>
                        <tp:taxon-name-part taxon-name-part-type="genus">Pseudapanteles</tp:taxon-name-part>
                        <tp:taxon-name-part taxon-name-part-type="species">raulsolorzanoi</tp:taxon-name-part>
                        <object-id xmlns:xlink="http://www.w3.org/1999/xlink" content-type="zoobank" xlink:type="simple">http://zoobank.org/0472BB51-E8C4-4299-B7FE-594879F7191C</object-id>
                    </tp:taxon-name><tp:taxon-authority>Fernández-Triana &amp; Whitfield</tp:taxon-authority><tp:taxon-status xmlns:xlink="http://www.w3.org/1999/xlink" xlink:type="simple">sp. n.</tp:taxon-status><xref ref-type="fig" rid="F30">Figs 146</xref><xref ref-type="fig" rid="F30">–150</xref></tp:nomenclature><tp:treatment-sec sec-type="Holotype"><title>Holotype.</title><p>♀ in CNC. COSTA RICA, ACG, Guanacaste Province, Sector Cacao, Cerro Pedregal, 1080m, <named-content xmlns:xlink="http://www.w3.org/1999/xlink" content-type="dwc:verbatimCoordinates" xlink:type="simple">10.92767, -85.47449</named-content>, 22.xi.2008. ACG database code: DHJPAR0033842.</p></tp:treatment-sec><tp:treatment-sec sec-type="Paratypes"><title>Paratypes.</title><p>1 ♀, 12 ♂ (BMNH, CNC, INBio, INHS, NMNH). COSTA RICA, ACG database codes: DHJPAR0013239, DHJPAR0013404, DHJPAR0013405, DHJPAR0013411, DHJPAR0013416, DHJPAR0013419, DHJPAR0013420, DHJPAR0013422, DHJPAR0013425, DHJPAR0013426, DHJPAR0013427, DHJPAR0013605, DHJPAR0013609.</p></tp:treatment-sec><tp:treatment-sec sec-type="Diagnosis"><title>Diagnosis.</title><p>It belongs to the <italic><tp:taxon-name><tp:taxon-name-part taxon-name-part-type="species">gouleti</tp:taxon-name-part></tp:taxon-name></italic> species-group, and can be separated from other species within that group based on anteromesoscutum and axillar complex with some orange spots, head mostly brown-black posteriorly but orange on most of frons and face, and scape yellow, contrasting with brown flagellomeres.</p></tp:treatment-sec><tp:treatment-sec sec-type="Description"><title>Description.</title><p><bold>Female.</bold> Body length 2.2–2.3 mm. Fore wing length 2.4–2.5 mm. Head color: mostly dark brown to black; except for orange on most of frons and face, and yellow clypeus, labrum, mandibles, and spot on lower corner of gena near oral foramen. Flagellomere color: all flagellomere brown to black. Mesosoma color: mostly dark brown to black, except for posterior 0.4 of anteromesoscutum orange. Metasoma color (dorsally): mostly dark brown to black, except for yellow-orange anterior 0.4–0.6 of mediotergite 1. Coxae color: pale/pale/mostly or completely dark. Metatibia color: pale. Metatarsus color: pale. Pterostigma color: entirely dark. Mediotergite 1 length/width at posterior margin 4.1–4.5 ×. Mediotergite 1 maximum width/width at posterior margin 1.9–2.0 ×. Mediotergite 2 width at posterior margin/length: 3.2–3.3 ×. Mediotergite 2 sculpture: Mostly with longitudinally striate sculpture (sometimes with small, smooth area centrally). Ovipositor sheaths length: 0.8 × as long as metatibia.</p><p><bold>Male.</bold> As female, but with darker coloration on mesosoma, metasoma and legs.</p></tp:treatment-sec><tp:treatment-sec sec-type="Molecular data"><title>Molecular data.</title><p>Sequences in BOLD: 16, barcode compliant sequences: 16.</p></tp:treatment-sec><tp:treatment-sec sec-type="Biology/ecology"><title>Biology/ecology.</title><p>Malaise-trapped.</p></tp:treatment-sec><tp:treatment-sec sec-type="Distribution"><title>Distribution.</title><p>Costa Rica, ACG dry forest.</p></tp:treatment-sec><tp:treatment-sec sec-type="Etymology"><title>Etymology.</title><p>This species is named in honour of Sr. Raul Solorzano, an environmental Vice-Minister and steadfast supporter of the foundation and survival of ACG in the swirling waters of governmental changes and 25 years of growth from a staid small national park to a dynamic large institution (<ext-link xmlns:xlink="http://www.w3.org/1999/xlink" ext-link-type="uri" xlink:href="http://www.acguanacaste.ac.cr" xlink:type="simple">http://www.acguanacaste.ac.cr</ext-link>).</p></tp:treatment-sec><tp:treatment-sec><!--Section generated to contain objects referenced in tp:taxon-treatment.--><fig id="F30" position="float" orientation="portrait"><label>Figures 146–150.</label><caption><p><italic><tp:taxon-name><tp:taxon-name-part taxon-name-part-type="genus">Pseudapanteles</tp:taxon-name-part> <tp:taxon-name-part taxon-name-part-type="species">raulsolorzanoi</tp:taxon-name-part></tp:taxon-name></italic>. <bold>146</bold> Habitus, lateral view <bold>147</bold> Wings <bold>148</bold> Mesosoma and metasoma (partially), dorsal view <bold>149</bold> Head (partially), dorsal view <bold>150</bold> Mesosoma and mediotergites 1–2, dorsal view.</p></caption><graphic xmlns:xlink="http://www.w3.org/1999/xlink" xlink:href="zookeys-446-001-g030.jpg" position="float" orientation="portrait" xlink:type="simple" id="oo_32691.jpg"/></fig></tp:treatment-sec></tp:taxon-treatment>
