# Supplementary material for: Revision of the genus Pseudapanteles (Hymenoptera, Braconidae, Microgastrinae), with emphasis on the species in Area de Conservación Guanacaste, northwestern Costa Rica
Source: Zookeys. 2014 Oct 14;(446):1–82. doi: 10.3897/zookeys.446.8195 (PMC4205727; doi:10.3897/zookeys.446.8195)
Supplement: XML Treatment for Pseudapanteles renecastroi [file zookeys.446.8195-treatment30.xml]

<!DOCTYPE tp:taxon-treatment
  PUBLIC "-//TaxonX//DTD Taxonomic Treatment Publishing DTD v0 20100105//EN" "tax-treatment-NSO.dtd">
<tp:taxon-treatment xmlns:tp="http://www.plazi.org/taxpub"><tp:treatment-meta><kwd-group><label>Taxon classification</label><kwd><named-content content-type="kingdom">Animalia</named-content></kwd><kwd><named-content content-type="order">Hymenoptera</named-content></kwd><kwd><named-content content-type="family">Braconidae</named-content></kwd></kwd-group><mixed-citation publication-type="journal"><person-group><name><surname>Fernández-Triana</surname><given-names>Jose L.</given-names></name><name><surname>Janzen</surname><given-names>Daniel H.</given-names></name><name><surname>Hallwachs</surname><given-names>Winnie</given-names></name><name><surname>Whitfield</surname><given-names>James B.</given-names></name><name><surname>Smith</surname><given-names>M. Alex</given-names></name><name><surname>Kula</surname><given-names>Robert</given-names></name></person-group><article-title>Revision of the genus <italic><tp:taxon-name><tp:taxon-name-part taxon-name-part-type="genus">Pseudapanteles</tp:taxon-name-part></tp:taxon-name></italic> (<tp:taxon-name><tp:taxon-name-part taxon-name-part-type="order">Hymenoptera</tp:taxon-name-part></tp:taxon-name>, <tp:taxon-name><tp:taxon-name-part taxon-name-part-type="family">Braconidae</tp:taxon-name-part></tp:taxon-name>, <tp:taxon-name><tp:taxon-name-part taxon-name-part-type="subfamily">Microgastrinae</tp:taxon-name-part></tp:taxon-name>), with emphasis on the species in Area de Conservación Guanacaste, northwestern Costa Rica</article-title><source>Zookeys</source><day>14</day><month>10</month><year>2014</year><volume>2014</volume><issue>446</issue><fpage>1</fpage><lpage>82</lpage><pub-id pub-id-type="doi">10.3897/zookeys.446.8195</pub-id></mixed-citation></tp:treatment-meta><tp:nomenclature><tp:taxon-name>
                        <tp:taxon-name-part taxon-name-part-type="genus">Pseudapanteles</tp:taxon-name-part>
                        <tp:taxon-name-part taxon-name-part-type="species">renecastroi</tp:taxon-name-part>
                        <object-id xmlns:xlink="http://www.w3.org/1999/xlink" content-type="zoobank" xlink:type="simple">http://zoobank.org/47C63BCE-44E9-428F-940E-B09C1E9BE729</object-id>
                    </tp:taxon-name><tp:taxon-authority>Fernández-Triana &amp; Whitfield</tp:taxon-authority><tp:taxon-status xmlns:xlink="http://www.w3.org/1999/xlink" xlink:type="simple">sp. n.</tp:taxon-status><xref ref-type="fig" rid="F31">Figs 151</xref><xref ref-type="fig" rid="F31">–155</xref><!--PageBreak--><!--PageBreak--></tp:nomenclature><tp:treatment-sec sec-type="Holotype"><title>Holotype.</title><p>♀ in CNC. COSTA RICA, ACG, Guanacaste Province, Sector Santa Rosa, Area Administrativa, 295m, <named-content xmlns:xlink="http://www.w3.org/1999/xlink" content-type="dwc:verbatimCoordinates" xlink:type="simple">10.83764, -85.61871</named-content>, 25.xii.2008. ACG database code: DHJPAR0031765.</p></tp:treatment-sec><tp:treatment-sec sec-type="Paratypes"><title>Paratypes.</title><p>2 ♀ (CNC). COSTA RICA, ACG database codes: DHJPAR0013149, DHJPAR0031639.</p></tp:treatment-sec><tp:treatment-sec sec-type="Diagnosis"><title>Diagnosis.</title><p>It belongs to the <italic><tp:taxon-name><tp:taxon-name-part taxon-name-part-type="species">annulicornis</tp:taxon-name-part></tp:taxon-name></italic> species-group, and can be separated from other species within that group based on T2 mostly smooth, propodeum with short, carina like sculpture on lateral and posterior margins in addition to median longitudinal carina, and ovipositor sheaths relatively long (1.0 × as long as metatibia).</p></tp:treatment-sec><tp:treatment-sec sec-type="Description"><title>Description.</title><p><bold>Female.</bold> Body length 2.0–2.1 mm. Fore wing length 2.0–2.1 mm. Head color: mostly dark brown to black, except for yellow clypeus, labrum, mandibles, and spot on lower corner of gena near oral foramen. Flagellomere color: all flagellomere brown to black. Mesosoma color: entirely dark brown to black. Metasoma color (dorsally): mostly dark brown to black, except for yellow-orange anterior 0.4–0.6 of mediotergite 1. Coxae color: pale/pale/mostly or completely dark. Metatibia color: mostly pale, with posterior 0.1–0.2 dark. Metatarsus color: dark. Pterostigma color: entirely dark. Mediotergite 1 length/width at posterior margin 4.6–5.0 ×. Mediotergite 1 maximum width/width at posterior margin 2.5–2.6 ×. Mediotergite 2 width at posterior margin/length: 3.6–3.7 × or 4.0–4.1 ×. Mediotergite 2 sculpture: Mostly smoth and polished. Ovipositor sheaths length: 1.0 × as long as metatibia.</p><p><bold>Male.</bold> Unknown.</p></tp:treatment-sec><tp:treatment-sec sec-type="Molecular data"><title>Molecular data.</title><p>Sequences in BOLD: 2, barcode compliant sequences: 1.</p></tp:treatment-sec><tp:treatment-sec sec-type="Biology/ecology"><title>Biology/ecology.</title><p>Malaise-trapped.</p></tp:treatment-sec><tp:treatment-sec sec-type="Distribution"><title>Distribution.</title><p>Costa Rica, ACG dry forest.</p></tp:treatment-sec><tp:treatment-sec sec-type="Etymology"><title>Etymology.</title><p>This species is named in honour of Dr. Rene Castro, a Minister of Costa Rica’s MINAE, who helped ACG and INBio in their early years of exploring conservation through non-damaging biodiversity development, promoted the development of Costa Rica’s carbon market, and tolerated the growing pains of decentralized administration of Costa Rica’s conserved wildlands.</p></tp:treatment-sec><tp:treatment-sec><!--Section generated to contain objects referenced in tp:taxon-treatment.--><fig id="F31" position="float" orientation="portrait"><label>Figures 151–155.</label><caption><p><italic><tp:taxon-name><tp:taxon-name-part taxon-name-part-type="genus">Pseudapanteles</tp:taxon-name-part> <tp:taxon-name-part taxon-name-part-type="species">renecastroi</tp:taxon-name-part></tp:taxon-name></italic>. <bold>151</bold> Habitus, dorso-lateral view <bold>152</bold> Head, lateral; mesosoma and mediotergites 1–4, dorso-lateral view <bold>153</bold> Wings <bold>154</bold> Habitus, dorsal view <bold>155</bold> Metasoma, dorsal view.</p></caption><graphic xmlns:xlink="http://www.w3.org/1999/xlink" xlink:href="zookeys-446-001-g031.jpg" position="float" orientation="portrait" xlink:type="simple" id="oo_32692.jpg"/></fig></tp:treatment-sec></tp:taxon-treatment>
