# Supplementary material for: Revision of the genus Pseudapanteles (Hymenoptera, Braconidae, Microgastrinae), with emphasis on the species in Area de Conservación Guanacaste, northwestern Costa Rica
Source: Zookeys. 2014 Oct 14;(446):1–82. doi: 10.3897/zookeys.446.8195 (PMC4205727; doi:10.3897/zookeys.446.8195)
Supplement: XML Treatment for Pseudapanteles ruficollis [file zookeys.446.8195-treatment33.xml]

<!DOCTYPE tp:taxon-treatment
  PUBLIC "-//TaxonX//DTD Taxonomic Treatment Publishing DTD v0 20100105//EN" "tax-treatment-NSO.dtd">
<tp:taxon-treatment xmlns:tp="http://www.plazi.org/taxpub"><tp:treatment-meta><kwd-group><label>Taxon classification</label><kwd><named-content content-type="kingdom">Animalia</named-content></kwd><kwd><named-content content-type="order">Hymenoptera</named-content></kwd><kwd><named-content content-type="family">Braconidae</named-content></kwd></kwd-group><mixed-citation publication-type="journal"><person-group><name><surname>Fernández-Triana</surname><given-names>Jose L.</given-names></name><name><surname>Janzen</surname><given-names>Daniel H.</given-names></name><name><surname>Hallwachs</surname><given-names>Winnie</given-names></name><name><surname>Whitfield</surname><given-names>James B.</given-names></name><name><surname>Smith</surname><given-names>M. Alex</given-names></name><name><surname>Kula</surname><given-names>Robert</given-names></name></person-group><article-title>Revision of the genus <italic><tp:taxon-name><tp:taxon-name-part taxon-name-part-type="genus">Pseudapanteles</tp:taxon-name-part></tp:taxon-name></italic> (<tp:taxon-name><tp:taxon-name-part taxon-name-part-type="order">Hymenoptera</tp:taxon-name-part></tp:taxon-name>, <tp:taxon-name><tp:taxon-name-part taxon-name-part-type="family">Braconidae</tp:taxon-name-part></tp:taxon-name>, <tp:taxon-name><tp:taxon-name-part taxon-name-part-type="subfamily">Microgastrinae</tp:taxon-name-part></tp:taxon-name>), with emphasis on the species in Area de Conservación Guanacaste, northwestern Costa Rica</article-title><source>Zookeys</source><day>14</day><month>10</month><year>2014</year><volume>2014</volume><issue>446</issue><fpage>1</fpage><lpage>82</lpage><pub-id pub-id-type="doi">10.3897/zookeys.446.8195</pub-id></mixed-citation></tp:treatment-meta><tp:nomenclature><tp:taxon-name>
                        <tp:taxon-name-part taxon-name-part-type="genus">Pseudapanteles</tp:taxon-name-part>
                        <tp:taxon-name-part taxon-name-part-type="species">ruficollis</tp:taxon-name-part>
                    </tp:taxon-name><tp:taxon-authority>(Cameron, 1911)</tp:taxon-authority><xref ref-type="fig" rid="F34">Figs 166</xref><xref ref-type="fig" rid="F34">–168</xref><tp:nomenclature-citation-list><tp:nomenclature-citation><tp:taxon-name><tp:taxon-name-part taxon-name-part-type="genus">Xanthomicrogaster</tp:taxon-name-part> <tp:taxon-name-part taxon-name-part-type="species">ruficollis</tp:taxon-name-part></tp:taxon-name><comment> Cameron, 1911: 325 (original description).</comment></tp:nomenclature-citation><tp:nomenclature-citation><tp:taxon-name><tp:taxon-name-part taxon-name-part-type="genus">Apanteles</tp:taxon-name-part> <tp:taxon-name-part taxon-name-part-type="species">ruficollis</tp:taxon-name-part></tp:taxon-name><comment>: Wilkinson 1930: 281 (revised combination).</comment></tp:nomenclature-citation><tp:nomenclature-citation><tp:taxon-name><tp:taxon-name-part taxon-name-part-type="genus">Pseudapanteles</tp:taxon-name-part> <tp:taxon-name-part taxon-name-part-type="species">ruficollis</tp:taxon-name-part></tp:taxon-name><comment>: <xref ref-type="bibr" rid="B15">Mason 1981</xref>: 86 (revised combination).</comment></tp:nomenclature-citation></tp:nomenclature-citation-list></tp:nomenclature><tp:treatment-sec sec-type="Lectotype"><title>Lectotype.</title><p>♀ in BMNH (examined). GUYANA, no other locality or date information. Here we designate, to increase nomenclatural stability, a lectotype from the syntype series (which includes 4 ♀ and 4 ♂ all glued on the same card, with voucher code: “B.M. Type HYM. 3.c.985”). The lectotype is the female positioned at the lower row, left corner of the card (Figs <xref ref-type="fig" rid="F34">166</xref>, <xref ref-type="fig" rid="F34">168</xref>). The paralectotypes are conspecific with the lectotype.</p></tp:treatment-sec><tp:treatment-sec sec-type="Other material examined"><title>Other material examined.</title><p>24 ♀, 11 ♂ (CNC, NMNH). COSTA RICA, ACG, Alajuela Province, Sector Rincon Rain Forest, Estacion Llanura, 135m, <named-content xmlns:xlink="http://www.w3.org/1999/xlink" content-type="dwc:verbatimCoordinates" xlink:type="simple">10.93332, -85.25331</named-content>. ACG database codes: DHJPAR0026267, DHJPAR0047117, DHJPAR0047133, DHJPAR0052908, DHJPAR0053737, DHJPAR0053754, DHJPAR0053787, 11-SRNP-76958, 13-SRNP-76587.</p></tp:treatment-sec><tp:treatment-sec sec-type="Diagnosis"><title>Diagnosis.</title><p>It belongs to the <italic><tp:taxon-name><tp:taxon-name-part taxon-name-part-type="species">annulicornis</tp:taxon-name-part></tp:taxon-name></italic> species-group, and can be separated from other species within that group based on a combination of all flagellomeres brown, T2 light brown, metatibia yellow with posterior 0.1–0.2 dark brown to black, metatarsus dark brown to black, pterostigma pale with thin brown margins, and ovipositor sheaths 0.9 × as long as metatibia.</p></tp:treatment-sec><tp:treatment-sec sec-type="Description"><title>Description.</title><p><bold>Female.</bold> Body length 2.4–2.5 mm or 2.6–2.7 mm. Fore wing length 2.6–2.7 mm. Head color: mostly dark brown to black; except for orange on most of frons and face, and yellow clypeus, labrum, mandibles, and spot on lower corner of gena near oral foramen. Flagellomere color: all flagellomere brown to black. Mesosoma color: mostly orange, with parts or all of propodeum, metapleuron, metascutellum, and axillar complex brown to black. Metasoma color (dorsally): mostly dark brown to black, except for yellow-orange anterior 0.4–0.6 of mediotergite 1. Coxae color: all pale. Metatibia color: mostly pale, with posterior 0.1–0.2 dark. Metatarsus color: dark. Pterostigma color: pale, with thin dark margins. Mediotergite 1 length/width at posterior margin 3.6–4.0 x, rarely 3.1–3.5 × or 4.1–4.5 ×. Mediotergite 1 maximum width/width at posterior margin 2.5–2.6 ×, 2.7–2.8 ×, rarely 2.9–3.0 ×. Mediotergite 2 width at posterior margin/length: 3.8–3.9 × or 4.0–4.1 ×. Mediotergite 2 sculpture: Mostly smoth and polished. Ovipositor sheaths length: 0.9 × as long as metatibia.</p><p><bold>Male.</bold> Much darker coloration than female, especially on anteromesoscutum, propodeum, metacoxa, and metasoma.</p></tp:treatment-sec><tp:treatment-sec sec-type="Molecular data"><title>Molecular data.</title><p>Sequences in BOLD: 5, barcode compliant sequences: 5.</p></tp:treatment-sec><tp:treatment-sec sec-type="Biology/ecology"><title>Biology/ecology.</title><p>Hosts: <italic><tp:taxon-name><tp:taxon-name-part taxon-name-part-type="genus">Desmia</tp:taxon-name-part> <tp:taxon-name-part taxon-name-part-type="species">ufeus</tp:taxon-name-part></tp:taxon-name></italic>, <italic><tp:taxon-name><tp:taxon-name-part taxon-name-part-type="genus">Desmia</tp:taxon-name-part></tp:taxon-name></italic> spp. with interim names Janzen18 and Janzen19; <italic><tp:taxon-name><tp:taxon-name-part taxon-name-part-type="genus">Spoladea</tp:taxon-name-part> <tp:taxon-name-part taxon-name-part-type="species">recurvalis</tp:taxon-name-part></tp:taxon-name></italic> (<tp:taxon-name><tp:taxon-name-part taxon-name-part-type="family">Crambidae</tp:taxon-name-part></tp:taxon-name>).</p></tp:treatment-sec><tp:treatment-sec sec-type="Distribution"><title>Distribution.</title><p>Cuba, Costa Rica (ACG), Guyana.</p></tp:treatment-sec><tp:treatment-sec sec-type="Comments"><title>Comments.</title><p>The syntype series (from Guyana) is morphologically indistinguishable from the ACG specimens, so we treat them as conspecific. The description provided above is based on ACG specimens. All specimens of <italic><tp:taxon-name><tp:taxon-name-part taxon-name-part-type="genus">Pseudapanteles</tp:taxon-name-part> <tp:taxon-name-part taxon-name-part-type="species">ruficollis</tp:taxon-name-part></tp:taxon-name></italic> in ACG have been reared from three species of <italic><tp:taxon-name><tp:taxon-name-part taxon-name-part-type="genus">Desmia</tp:taxon-name-part></tp:taxon-name></italic> caterpillars feeding on <tp:taxon-name><tp:taxon-name-part taxon-name-part-type="family">Vitaceae</tp:taxon-name-part></tp:taxon-name>. In ACG, this wasp has not been reared from <italic><tp:taxon-name><tp:taxon-name-part taxon-name-part-type="genus">Spoladea</tp:taxon-name-part> <tp:taxon-name-part taxon-name-part-type="species">recurvalis</tp:taxon-name-part></tp:taxon-name></italic> (<tp:taxon-name><tp:taxon-name-part taxon-name-part-type="family">Crambidae</tp:taxon-name-part></tp:taxon-name>), the host reported for its rearing in Guyana, despite more than 190 rearing records for ACG <italic><tp:taxon-name><tp:taxon-name-part taxon-name-part-type="genus">Spoladea</tp:taxon-name-part> <tp:taxon-name-part taxon-name-part-type="species">recurvalis</tp:taxon-name-part></tp:taxon-name></italic> (that produced no microgastrine braconids). This moth is host-specific to <tp:taxon-name><tp:taxon-name-part taxon-name-part-type="family">Amaranthaceae</tp:taxon-name-part></tp:taxon-name> herbs, and no <italic><tp:taxon-name><tp:taxon-name-part taxon-name-part-type="genus">Desmia</tp:taxon-name-part></tp:taxon-name></italic> have been reared from any of the thousands of caterpillar rearing records from ACG <tp:taxon-name><tp:taxon-name-part taxon-name-part-type="family">Amaranthaceae</tp:taxon-name-part></tp:taxon-name>. However, adult <italic><tp:taxon-name><tp:taxon-name-part taxon-name-part-type="genus">Spoladea</tp:taxon-name-part></tp:taxon-name></italic> are black with white spots, as are <italic><tp:taxon-name><tp:taxon-name-part taxon-name-part-type="genus">Desmia</tp:taxon-name-part></tp:taxon-name></italic>, and are frequently misidentified as “a species of <italic><tp:taxon-name><tp:taxon-name-part taxon-name-part-type="genus">Desmia</tp:taxon-name-part></tp:taxon-name></italic>”. It is very likely that the Guyana record of <italic><tp:taxon-name><tp:taxon-name-part taxon-name-part-type="genus">Pseudapanteles</tp:taxon-name-part> <tp:taxon-name-part taxon-name-part-type="species">ruficollis</tp:taxon-name-part></tp:taxon-name></italic> is actually a rearing from a batch of <italic><tp:taxon-name><tp:taxon-name-part taxon-name-part-type="genus">Desmia</tp:taxon-name-part></tp:taxon-name></italic> caterpillars, since the caterpillar that produced the wasps obviously could not be directly identified from an adult.</p></tp:treatment-sec><tp:treatment-sec><!--Section generated to contain objects referenced in tp:taxon-treatment.--><fig id="F34" position="float" orientation="portrait"><label>Figures 166–168.</label><caption><p><italic><tp:taxon-name><tp:taxon-name-part taxon-name-part-type="genus">Pseudapanteles</tp:taxon-name-part> <tp:taxon-name-part taxon-name-part-type="species">ruficollis</tp:taxon-name-part></tp:taxon-name></italic>. <bold>166</bold> Details of the card with the lectotype (shown with a red circle superimposed to the figure) and paralectotypes <bold>167</bold> Female paralectotype, habitus, dorsal view <bold>168</bold> Female lectotype, habitus, lateral view.</p></caption><graphic xmlns:xlink="http://www.w3.org/1999/xlink" xlink:href="zookeys-446-001-g034.jpg" position="float" orientation="portrait" xlink:type="simple" id="oo_32695.jpg"/></fig></tp:treatment-sec><ref-list><ref id="B15"><mixed-citation xmlns:xlink="http://www.w3.org/1999/xlink" xlink:type="simple"><person-group><name name-style="western"><surname>Mason</surname><given-names>WRM</given-names></name></person-group> (<year>1981</year>) <source>The polyphyletic nature of <italic><tp:taxon-name><tp:taxon-name-part taxon-name-part-type="genus">Apanteles</tp:taxon-name-part></tp:taxon-name></italic> Foerster (<tp:taxon-name><tp:taxon-name-part taxon-name-part-type="order">Hymenoptera</tp:taxon-name-part></tp:taxon-name>: <tp:taxon-name><tp:taxon-name-part taxon-name-part-type="family">Braconidae</tp:taxon-name-part></tp:taxon-name>): A phylogeny and reclassification of <tp:taxon-name><tp:taxon-name-part taxon-name-part-type="subfamily">Microgastrinae</tp:taxon-name-part></tp:taxon-name>.</source><publisher-name>Memoirs of the Entomological Society of Canada</publisher-name>, <publisher-loc>Ottawa, Canada</publisher-loc>, <size units="page">147 pp</size>.</mixed-citation></ref></ref-list></tp:taxon-treatment>
